# Supplementary material for: Bacterial cytological profiling reveals interactions between jumbo phage φKZ infection and cell wall active antibiotics in Pseudomonas aeruginosa
Source: PLoS One. 2023 Jul 7;18(7):e0280070. doi: 10.1371/journal.pone.0280070 (PMC10328376; doi:10.1371/journal.pone.0280070)
Supplement: S1 Dataset — Data set is split by figure. (XLSX) [file pone.0280070.s003.xlsx]

## Sheet: Fig1
	UNTREATED	CIP 1X	CIP 2X	CIP 5X	DAUN 1X	DAUN 2X	DAUN 5X	RIF 1X	RIF 2X	RIF 5X	GENT 1X	GENT 2X	GENT 5X
Normalized Mean	1	1	0.97	1.01	0.66	0.27	0.08	1.29	0.99	0.68	0.88	0.66	0.17
Normalized Std. Deviation	0.35	0.15	0.21	0.24	0.16	0.09	0.06	0.17	0.19	0.2	0.07	0.22	0.22
N	7	3	3	3	3	3	3	3	3	3	3	3	3

## Sheet: Fig2
	UNTREATED	CEFT 1X	CEFT 2X	CEFT 5X	MEC 1X	MEC 2X	MEC 5X	MERO 1X	MERO 2X	MERO 5X	PIP 1X	PIP 2X	PIP 5X	CIP 1X	CIP 2X	CIP 5X
Normalized Mean	1	1.5098	1.50245	1.48529	1	1.07108	0.931373	1.34804	1.48529	1.46814	1.34314	1.32843	1.29412	1.1152	0.980392	0.897059
Normalized Std. Deviation	0.294118	0.492647	0.414216	0.419118	0.195098	0.259804	0.172059	0.367647	0.441176	0.485294	0.27451	0.203676	0.296569	0.141667	0.221814	0.291667
N	16	5	5	5	5	5	6	5	6	5	5	5	5	5	5	5

## Sheet: Fig3
	CTRL			CEFT			MEC			CIP
	length of host cell (μm)	nucleus position across host length		length of host cell (μm)	nucleus position across host length		length of host cell (μm)	nucleus position across host length		length of host cell (μm)	nucleus position across host length
	2.417	0.135705		4.473	0.0954617		2.133	0.076887		5.68	0.0329225
	3.793	0.038492		5.59	0.102326		4.251	0.062103		2.874	0.116562
	4.193	0.0391128		3.332	0.384454		3.348	0.0489845		5.004	0.0361711
	3.614	0.10902		7.713	0.120057		3.604	0.130133		2.636	0.283005
	4.878	0.0541205		6.306	0.255471		2.573	0.0901671		2.608	0.0732362
	2.555	0.183562		6.461	0.0253831		3.52	0.0659091		4.351	0.0659618
	3.316	0.197527		6.277	0.378684		2.478	0.238499		4.974	0.104142
	2.53	0.233597		6.013	0.0385831		2.919	0.0904419		3.555	0.250633
	2.673	0.0867939		4.999	0.0328066		2.109	0.22238		3.264	0.181066
	3.131	0.137336		5.905	0.0511431		3.408	0.313087		3.193	0.267773
	3.989	0.0358486		9.248	0.0316825		3.108	0.184041		3.648	0.0556469
	5.198	0.0367449		6.862	0.0238997		3.109	0.1055		6.006	0.0487845
	2.966	0.103844		9.618	0.497193		2.93	0.180205		3.157	0.139056
	2.666	0.0776444		15.064	0.0517127		5.18	0.0799228		4.854	0.0543881
	5.347	0.0411446		9.261	0.015765		3.37	0.261721		5.177	0.0706973
	2.85	0.0726316		8.751	0.0418238		2.784	0.216954		5.513	0.0663885
	2.53	0.104348		9.23	0.0327194		2.529	0.113484		4.897	0.0761691
	4.261	0.0485801		13.652	0.0240258		3.824	0.01909		4.441	0.0839901
	2.382	0.173804		5.511	0.0714934		2.968	0.0697439		3.081	0.185654
	2.3	0.131304		7.935	0.0131065		3.263	0.0196139		3.507	0.197035
	4.417	0.0330541		10.576	0.0208018		2.232	0.146953		3.011	0.163069
	2.807	0.0723192		13.344	0.0395683		2.99	0.0735786		2.829	0.139272
	5.305	0.0689915		9.851	0.0904477		2.86	0.13042		3.591	0.124199
	6.16	0.106331		4.036	0.0361744		2.818	0.158268		2.931	0.0327533
	2.917	0.125471		4.252	0.0517404		3.671	0.119586		5.206	0.0430273
	3.956	0.110971		8.964	0.0245426		2.799	0.211147		4.415	0.0305776
	2.015	0.162779		7.731	0.0473419		3.944	0.0263692		3.277	0.101922
	2.818	0.107168		10.378	0.339083		1.362	0.170338		4.142	0.10309
	4.645	0.0919268		9.121	0.0340971		3.079	0.031179		2.869	0.078076
	2.944	0.0788043		6.893	0.0857392		3.372	0.0252076		3.284	0.0194884
	2.686	0.172375		5.219	0.0396628		3.236	0.0559333		3.606	0.0748752
	3.733	0.125636		15.531	0.0333526		4.327	0.0845852		5.008	0.0648962
	3.752	0.0242537		5.833	0.113664		2.86	0.0769231		4.105	0.0657734
	3.449	0.171354		8.727	0.0187923		2.749	0.474354		6.318	0.0770814
	4.155	0.0625752		12.151	0.00600774		3.439	0.106426		5.165	0.0261375
	2.573	0.144967		8.431	0.0456648		4.252	0.292333		6.094	0.0969806
	3.22	0.128571		6.815	0.0387381		1.704	0.171948		2.964	0.431511
	3.915	0.0952746		6.525	0.0404598		2.982	0.0885312		6.215	0.0833467
	3.455	0.0636758		6.35	0.0258268		4.164	0.0634006		4.75	0.172421
	3.765	0.0826029		7.69	0.0381014		2.865	0.256894		5.542	0.0263443
	2.359	0.087749		5.467	0.0757271		2.491	0.421116		4.475	0.245587
	2.992	0.0775401		7.783	0.0339201		3.199	0.153485		3.035	0.410873
	2.86	0.051049		6.812	0.0443335		2.129	0.194457		3.42	0.300585
	3.162	0.0695762		5.408	0.0325444		2.011	0.191447		6.881	0.0531899
	4.672	0.0646404		5.752	0.0147775		3.624	0.100993		3.996	0.475475
	2.953	0.426685		7.184	0.0214365		3.42	0.109064		2.916	0.0754458
	4.278	0.169472		7.863	0.024291		3.824	0.0381799		3.075	0.138862
	3.492	0.489691		5.687	0.147002		3.824	0.114801		2.391	0.220828
	2.789	0.18573		7.592	0.0337197		3.58	0.204469		2.757	0.228509
	2.784	0.226293		8.912	0.0322038		3.663	0.0633361		4.801	0.0762341
	3.15	0.0698413		7.501	0.0270631		3.686	0.155182		4.747	0.231936
	4.841	0.0338773		8.6	0.0268605		3.061	0.121856		6.302	0.0464932
	3.425	0.19708		5.67	0.0645503		2.345	0.069936		3.893	0.0531724
	2.185	0.0475973		8.598	0.0307048		2.807	0.0370502		2.59	0.144015
	4.815	0.0548287		6.453	0.0320781		3.319	0.0219946		3.781	0.0613594
	5.816	0.151135		9.756	0.0375154		4.035	0.425031		5.469	0.123423
	3.09	0.167638		8.386	0.01741		2.289	0.0637833		2.52	0.145238
	5.045	0.293954		5.025	0.184279		4.267	0.172487		3.457	0.294475
	3.169	0.140738		11.38	0.245079		3.296	0.142294		3.405	0.310132
	4.455	0.397306		8.456	0.0489593		3.21	0.0311526		3.812	0.348111
	4.633	0.0893589		7.722	0.0990676		4.271	0.0856942		3.686	0.0444927
	4.258	0.239549		8.433	0.0800427		2.011	0.18548		4.85	0.291753
	3.011	0.182996		6.16	0.0266234		2.217	0.13622		4.206	0.275321
	3.833	0.190973		5.503	0.0188988		4.14	0.0352657		3.607	0.207097
	3.156	0.0836502		5.76	0.102604		3.341	0.109548		2.021	0.108857
	2.097	0.104912		12.83	0.0285269		3.564	0.0847363		6.705	0.034601
	2.872	0.14415		8.178	0.0322817		4.185	0.17491		7.129	0.0436246
	5.274	0.0500569		10.25	0.0931707		2.654	0.195177		4.697	0.0155418
	3.06	0.0326797		6.31	0.0580032		2.274	0.032102		5.233	0.109306
	3.129	0.0524129		7.556	0.0484383		2.133	0.076887		5.179	0.090558
	2.281	0.10171		8.781	0.446532		3.21	0.0912773		3.833	0.0271328
	4.727	0.0346943		11.698	0.0400923		2.015	0.0813896		4.587	0.112928
	2.026	0.204344		6.372	0.0828625		2.701	0.162532		2.789	0.13123
	3.637	0.201265		7.924	0.070419		2.208	0.338315		3.996	0.041041
	3.457	0.105872		5.258	0.0985165		3.386	0.0891908		4.824	0.0339967
	2.508	0.116826		6.669	0.0776728		2.749	0.0753001		5.282	0.171526
	3.55	0.110986		7.171	0.0368149		2.328	0.113402		3.091	0.167583
	3.319	0.296174		9.769	0.0753404		2.58	0.144574		4.039	0.127012
	2.623	0.125048		5.657	0.0829061		3.21	0.082243		4.324	0.145698
	4.267	0.10007		8.249	0.0517639		2.932	0.190314		2.5	0.1876
	2.543	0.143924		7.694	0.0392514		1.923	0.0852834		4.734	0.0901986
	4.49	0.0652561		8.298	0.0557966		2.491	0.146929		3.678	0.116096
	2.71	0.111439		7.826	0.0730897		3.501	0.059126		3.592	0.0840757
	2.773	0.105662		7.529	0.0495418		3.003	0.121878		7.357	0.039826
	2.873	0.105117		6.866	0.0715118		3.016	0.121353		3.97	0.0664987
	2.596	0.197612		6.806	0.0775786		1.853	0.158122		4.47	0.151007
	3.077	0.144946		6.347	0.0691665		4.16	0.1375		4.626	0.141591
	4.055	0.108261		7.24	0.0303867		3.316	0.066345		4.729	0.127723
	3.983	0.182024		8.331	0.0967471		4.395	0.0227531		6.444	0.0360025
	3.761	0.0973145		6.258	0.0596037		4.684	0.0781383		4.819	0.0973231
	3.574	0.081981		7.303	0.0283445		2.626	0.162605		4.136	0.124033
	4.612	0.080876		7.035	0.0813077		2.953	0.0700982		4.957	0.073835
	5.341	0.0685265		5.159	0.0283001		3.014	0.121433		4.916	0.0447518
	4.656	0.343643		4.061	0.108101		3.059	0.0676692		5.607	0.0292492
	5.176	0.0566074		3.414	0.0304628		2.946	0.213849		4.247	0.13798
	3.23	0.165015		3.462	0.0300404		1.394	0.104735		4.077	0.129507
	4.251	0.0731593		6.947	0.0105081		2.799	0.073955		6.098	0.0646113
	4.886	0.0599673		5.433	0.0673661		2.133	0.0684482		4.509	0.145043
	4.469	0.0818975		4.052	0.0360316		2.737	0.08038		3.376	0.132109
	4.4	0.0665909		5.753	0.0180775		2.558	0.143081		3.702	0.0443004
	2.804	0.133024		6.505	0.0338201		3.077	0.0857979		4.039	0.0906165
	2.654	0.195177		4.397	0.11667		1.917	0.352113		2.829	0.165783
	2.878	0.129604		5.482	0.0800803		3.02	0.195695		3.536	0.0656109
	3.702	0.179092		4.924	0.116166		2.829	-0.199364		3.376	0.0781991
	3.47	0.105476		5.687	0.0128363		1.439	0.209868		2.399	0.244268
	4.568	0.115587		5.875	0.0759149		2.228	0.0327648		4.484	0.0653434
	6.161	0.0475572		3.97	0.0826196		2.478	0.158999		7.266	0.0901459
	5.629	0.0412151		4.247	0.0386155		2.966	0.143965		2.417	0.121225
	3.501	0.075407		5.834	0.0178265		1.691	0.178593		5.642	0.0258773
	2.719	0.0268481		7.325	0.0565188		1.764	0.207483		3.474	0.170121
	3.116	0.326701		5.179	0.0847654		3.017	0.121313		3.681	0.232002
	4.104	0.0713938		6.176	0.0637953		2.88	0.101736		4.352	0.131434
	2.953	0.126312		4.167	0.175666		2.068	0.141683		3.194	0.153726
	2.783	0.157743		4.633	0.150011		1.638	0.360806		3.812	0.0577125
	3.649	0.0635791		5.188	0.0424056		2.052	0.25		4.41	0.2
	2.281	0.132398		5.006	0.0603276		2.236	0.092576		4.805	0.0682622
	2.974	0.147613		5.561	0.0262543		2.316	0.130397		3.47	0.135159
	3.108	0.0527671		4.947	0.0796442		3.577	0.131115		3.671	0.127758
	2.938	0.0748809		5.725	0.0181659		4.378	0.0835998		4.957	0.298769
	4.688	0.141425		4.716	0.0776081		3.382	0.0892963
	4.282	0.1539		6.426	0.107532		2.505	0.187226
	2.749	0.0531102		5.436	0.0426784		2.58	0.120543
	4.717	0.0877676		7.144	0.0229563		2.425	0.301856
	2.905	0.0908778		4.75	0.0785263		1.626	0.288438
	3.619	0.101133		4.308	0.101903		3.799	0.138984
	3.834	0.0855503		5.431	0.0673909
	4.425	0.0497175		5.658	0.0517851
	2.804	0.0520685		4.733	0.0773294
	2.175	0.138851		5.007	0.0439385
	4.118	0.056338		8.205	0.0720293
	3.616	0.101217		4.434	0.052323
	4.61	0.0572668		7.142	0.0614674
	4.535	0.0868798		6.551	0.0680812
	2.224	0.164568		4.104	0.0891813
	3.016	0.141578		5.955	0.0737196
	2.391	0.122543		5.343	0.0494104
	2.927	0.103177		5.235	0.0838586
	2.228	0.164273		7.226	0.0304456
	3.408	0.0774648		8.069	0.0660553
	2.316	0.255181		7.105	0.0722027
	2.701	0.191781		5.564	0.0294752
	3.056	0.098822		5.08	0.0287402
	2.919	0.401507		4.879	0.0336134
	3.801	0.173375		4.713	0.121366
	4.688	0.0155717		6.19	0.0757674
	4.761	0.123083		6.199	0.0501694
	2.3	0.162174		4.267	0.0243731
	2.385	0.126625		6.56	0.0335366
	3.48	0.113218		5.134	0.0514219
	2.968	0.147911		6.069	0.0434998
	4.54	0.161233		4.617	0.0792723
	4.559	0.0802808
	3.28	0.260366
	2.687	0.218087
	3.267	0.130701
	5.675	0.0912775
	2.642	0.28539
	2.417	0.121225
	2.418	0.279156
	4.559	0.0818162
	3.663	0.0720721
	3.02	0.0874172
	4.87	0.181725
	1.992	0.220382
	2.953	0.247884
	2.63	0.195057
	4.124	0.128031
	2.86	0.149301
	3.482	0.126077
	3.382	0.0685985
	3.075	0.0952846
	4.034	0.276648
	2.807	0.0520128
	3.162	0.14105
	2.966	0.321982
	5.062	0.0596602
	4.632	0.227979
	5.636	0.083215
	4.029	0.0727228
	4.149	0.0395276
	5.125	0.218146
	4.322	0.187182
	5.153	0.0851931
	3.753	0.123368
	4.348	0.181463
	2.797	0.148016
	2.757	0.154878
	4.04	0.373762
	2.953	0.175415
	3.865	0.0804657
	3.996	0.122873
	3.157	0.0928096
	2.155	0.410673
	2.399	0.096707

## Sheet: Fig4
	CTRL			CEFT			MEC			MERO			PIP			CIP
	length of host cell (μm)	nucleus position across host length		length of host cell (μm)	nucleus position across host length		length of host cell (μm)	nucleus position across host length		length of host cell (μm)	nucleus position across host length		length of host cell (μm)	nucleus position across host length		length of host cell (μm)	nucleus position across host length
	4.35897	0.411765		11.6667	0.28022		3.65385	0.438596		6.15385	0.458333		3.01282	0.361702		3.65385	0.157895
	2.82051	0.477273		11.3462	0.288136		3.91026	0.491803		7.4359	0.362069		3.52564	0.472727		4.80769	0.346667
	3.01282	0.446809		10.7692	0.261905		4.67949	0.465753		6.85897	0.28972		2.88462	0.4		5.51282	0.383721
	3.01282	0.382979		9.87179	0.25974		1.92308	0.2		3.20513	0.42		3.84615	0.433333		6.41026	0.4
	4.16667	0.461538		10.7692	0.39881		1.66667	0.384615		3.26923	0.490196		5.57692	0.413793		3.07692	0.375
	3.07692	0.479167		14.6154	0.486842		4.61538	0.347222		6.08974	0.389474		7.05128	0.154545		4.29487	0.358209
	3.14103	0.469388		9.42308	0.217687		2.62821	0.487805		4.87179	0.289474		5.64103	0.375		4.80769	0.4
	3.97436	0.322581		6.66667	0.326923		3.46154	0.425926		4.80769	0.453333		8.58974	0.208955		7.05128	0.318182
	3.65385	0.403509		2.30769	0.5		4.48718	0.371429		3.97436	0.451613		10.3205	0.217391		3.01282	0.425532
	3.46154	0.407407		5.57692	0.37931		2.62821	0.487805		7.69231	0.283333		6.92308	0.37963		4.10256	0.46875
	3.58974	0.392857		7.37179	0.313043		2.5	0.384615		4.42308	0.391304		7.5641	0.135593		3.52564	0.436364
	1.98718	0.354839		5.83333	0.43956		3.01282	0.425532		4.9359	0.493506		7.30769	0.254386		5.70513	0.382022
	2.37179	0.432432		10.3846	0.450617		3.91026	0.213115		8.20513	0.484375		10.7051	0.239521		4.10256	0.421875
	4.67949	0.424658		7.4359	0.336207		3.07692	0.479167		4.42308	0.42029		7.69231	0.466667		2.75641	0.465116
	3.58974	0.482143		4.74359	0.472973		2.5	0.435897		4.29487	0.492537		3.20513	0.28		3.39744	0.320755
	3.46154	0.462963		9.87179	0.181818		2.37179	0.324324		3.78205	0.355932		4.87179	0.460526		3.52564	0.454545
	2.4359	0.447368		6.47436	0.356436		1.47436	0.130435		5.89744	0.413043		6.47436	0.49505		2.37179	0.351351
	2.69231	0.452381		5.83333	0.395604		3.39744	0.471698		5.70513	0.337079		4.61538	0.347222		4.61538	0.375
	3.78205	0.457627		15.9615	0.236948		2.11538	0.424242		4.42308	0.463768		5.0641	0.291139		4.03846	0.47619
	4.03846	0.428571		7.37179	0.373913		2.88462	0.466667		7.05128	0.154545		6.66667	0.346154		2.24359	0.485714
	3.84615	0.366667		4.03846	0.428571		2.82051	0.477273		7.37179	0.304348		3.71795	0.482759		3.46154	0.481481
	3.71795	0.431034		8.71795	0.205882		3.33333	0.365385		5.70513	0.438202		6.41026	0.37		5.51282	0.325581
	3.91026	0.491803		7.62821	0.184874		2.75641	0.348837		11.0256	0.261628		5.76923	0.422222		3.78205	0.338983
	2.30769	0.388889		8.07692	0.47619		4.55128	0.394366		6.41026	0.33		9.35897	0.30137		3.01282	0.489362
	2.30769	0.361111		3.26923	0.352941		3.58974	0.5		5	0.371795		6.41026	0.39		3.91026	0.459016
	2.4359	0.105263		1.85897	0.344828		2.69231	0.47619		5.19231	0.296296		14.7436	0.3		2.94872	0.369565
	4.10256	0.5		3.26923	0.470588		3.20513	0.48		3.33333	0.442308		6.53846	0.460784		3.97436	0.451613
	2.05128	0.4375		3.07692	0.458333		4.10256	0.390625		4.61538	0.458333		9.9359	0.283871		3.84615	0.366667
	3.52564	0.436364		5.32051	0.337349		2.75641	0.302326		5.19231	0.419753		5.96154	0.451613		3.71795	0.482759
	2.69231	0.452381		2.37179	0.027027		3.46154	0.314815		4.23077	0.484848		3.58974	0.446429		3.97436	0.483871
	3.91026	0.409836		1.73077	0.444444		2.5	0.333333		4.35897	0.411765		8.97436	0.15		4.48718	0.485714
	4.10256	0.40625		6.85897	0.439252		2.05128	0.40625		6.92308	0.277778		6.79487	0.40566		2.69231	0.428571
	3.39744	0.45283		5.32051	0.313253		3.46154	0.444444		7.30769	0.385965		7.62821	0.445378		2.37179	0.324324
	3.58974	0.410714		4.35897	0.470588		3.20513	0.5		2.82051	0.409091		5.0641	0.455696		2.88462	0.4
	4.35897	0.426471		5.70513	0.280899		3.07692	0.479167		3.65385	0.385965		3.20513	0.4		3.46154	0.481481
	3.71795	0.482759		3.46154	0.481481		3.20513	0.46		5.12821	0.4125		7.30769	0.342105		4.74359	0.351351
	2.88462	0.488889		3.58974	0.357143		3.65385	0.473684		3.39744	0.415094		5.32051	0.39759		3.65385	0.45614
	4.16667	0.461538		3.97436	0.435484		2.88462	0.466667		2.75641	0.418605		4.10256	0.46875		2.5	0.487179
	2.94872	0.413043		1.85897	0.448276		3.14103	0.489796		6.60256	0.475728		3.65385	0.438596		5.32051	0.373494
	5.12821	0.475		2.11538	0.30303		2.5641	0.5		3.39744	0.45283		2.4359	0.473684		3.46154	0.481481
	3.46154	0.425926		3.07692	0.395833		3.07692	0.375		4.67949	0.369863		4.23077	0.318182		2.94872	0.413043
	2.69231	0.380952		3.33333	0.423077		3.26923	0.392157		7.4359	0.387931		3.97436	0.193548		5.32051	0.361446
	4.03846	0.428571		3.26923	0.294118		2.5	0.358974		5.64103	0.465909		8.78205	0.277372		2.5641	0.275
	3.07692	0.458333		2.94872	0.413043		4.10256	0.3125		3.07692	0.479167		4.87179	0.421053		2.4359	0.447368
	3.91026	0.47541		2.82051	0.431818		3.84615	0.416667		2.69231	0.380952		3.84615	0.466667		2.5	0.282051
	4.16667	0.430769		4.10256	0.484375		2.88462	0.488889		4.61538	0.444444		6.66667	0.480769		4.35897	0.485294
	3.78205	0.474576		9.55128	0.38255		2.4359	0.447368		3.26923	0.431373		6.66667	0.240385		2.94872	0.391304
	2.5641	0.325		3.52564	0.4		2.94872	0.478261		3.58974	0.357143		5.70513	0.404494		4.61538	0.333333
	3.39744	0.45283		5.44872	0.458824		3.91026	0.42623		5.76923	0.388889		6.66667	0.25		5	0.461538
	2.82051	0.409091		4.23077	0.469697		3.26923	0.470588		5.44872	0.352941		4.55128	0.450704		4.29487	0.492537
	2.94872	0.456522		5.0641	0.392405		2.69231	0.428571		3.65385	0.421053		6.41026	0.31		5.76923	0.255556
	2.69231	0.47619		3.58974	0.410714		2.88462	0.4		4.35897	0.470588		9.23077	0.236111		2.5641	0.45
	2.75641	0.418605		5.38462	0.309524		3.65385	0.403509		3.78205	0.40678		4.67949	0.315068		3.14103	0.428571
	4.55128	0.43662		3.07692	0.5		3.01282	0.425532		5.64103	0.340909		4.80769	0.466667		2.62821	0.414634
	3.01282	0.489362		6.73077	0.333333		1.92308	0.4		5.38462	0.321429		6.92308	0.37963		2.4359	0.394737
	3.84615	0.416667		6.02564	0.37234		2.37179	0.459459		4.55128	0.450704		8.14103	0.251969		3.78205	0.322034
	3.20513	0.4		4.35897	0.441176		2.75641	0.488372		8.14103	0.23622		9.55128	0.308725		3.84615	0.383333
	5.51282	0.337209		6.98718	0.40367		2.5	0.307692		4.29487	0.477612		4.23077	0.393939		2.94872	0.369565
	3.97436	0.241935		5.89744	0.445652		2.82051	0.431818		7.37179	0.278261		6.47436	0.237624		2.88462	0.488889
	5.32051	0.325301		6.02564	0.393617		2.75641	0.395349		3.78205	0.457627		8.46154	0.219697		3.58974	0.267857
	3.97436	0.435484		7.88462	0.292683		3.78205	0.457627		8.78205	0.328467		5.96154	0.408602		3.26923	0.45098
	3.65385	0.421053		5.12821	0.3625		3.01282	0.425532		5.19231	0.481481		4.48718	0.442857		5.83333	0.32967
	2.62821	0.414634		5.25641	0.439024		2.69231	0.142857		4.61538	0.472222		4.29487	0.328358		3.46154	0.462963
	2.5	0.435897		4.23077	0.469697		3.52564	0.472727		3.58974	0.357143		3.58974	0.482143		4.10256	0.484375
	2.88462	0.422222		4.16667	0.369231		2.05128	0.40625		6.08974	0.421053		5.38462	0.333333		3.39744	0.415094
	4.23077	0.439394		3.33333	0.423077		1.92308	0.333333		5.12821	0.1125		8.33333	0.246154		3.58974	0.482143
	3.46154	0.444444		7.62821	0.277311		3.07692	0.479167		6.60256	0.368932		7.11538	0.351351		3.20513	0.48
	4.23077	0.484848		4.55128	0.492958		3.01282	0.404255		5.51282	0.383721		5.51282	0.209302		3.26923	0.411765
	5.32051	0.373494		3.01282	0.425532		1.08974	0.235294		5.89744	0.5		5.25641	0.5		3.39744	0.415094
	4.23077	0.409091		7.05128	0.154545		4.29487	0.447761		5.76923	0.388889		5.12821	0.45		3.97436	0.33871
	2.4359	0.447368		7.05128	0.354545		3.20513	0.3		6.02564	0.382979		4.67949	0.356164		3.46154	0.462963
	3.39744	0.415094		8.46154	0.234848		3.33333	0.230769		5.44872	0.447059		8.58974	0.19403		3.65385	0.45614
	3.39744	0.471698		6.34615	0.434343		2.37179	0.324324		6.53846	0.480392		7.75641	0.264463		3.71795	0.465517
	5	0.448718		6.28205	0.408163		2.37179	0.459459		6.21795	0.494845		4.16667	0.415385		4.42308	0.478261
	4.23077	0.484848		3.65385	0.421053		1.85897	0.0689655		4.74359	0.445946		6.60256	0.378641		4.42308	0.478261
	3.78205	0.457627		3.52564	0.4		1.92308	0.3		5.38462	0.404762		5.0641	0.493671		3.58974	0.410714
	2.75641	0.418605		3.91026	0.360656		3.46154	0.5		8.71795	0.25		5.76923	0.344444		3.14103	0.387755
	4.9359	0.454545		4.9359	0.38961		1.98718	0.258065		6.41026	0.34		4.23077	0.424242		3.07692	0.5
	2.5641	0.4		3.14103	0.367347		1.98718	0.322581		7.30769	0.464912		4.87179	0.460526		3.84615	0.483333
	2.4359	0.447368		4.9359	0.467532		2.75641	0.0232558		6.92308	0.37963		4.03846	0.47619		3.91026	0.491803
	2.88462	0.466667		10.8974	0.223529		1.66667	0.346154		5.32051	0.253012		3.91026	0.377049		6.92308	0.314815
	2.24359	0.4		4.67949	0.452055		3.01282	0.468085		5	0.346154		3.14103	0.326531		3.07692	0.291667
	2.75641	0.348837		4.80769	0.493333		3.71795	0.465517		5.32051	0.180723		3.58974	0.375		3.52564	0.490909
	4.23077	0.5		4.16667	0.492308		2.37179	0.378378		5.12821	0.3625		6.21795	0.443299		4.35897	0.191176
	2.4359	0.5		8.65385	0.251852		1.92308	0.5		3.78205	0.440678		3.65385	0.473684		5.38462	0.428571
	2.75641	0.372093		3.78205	0.474576		1.98718	0.419355		5	0.487179		4.74359	0.418919		2.82051	0.25
	3.84615	0.5		6.34615	0.363636		2.30769	0.333333		4.48718	0.471429		5.57692	0.333333		2.30769	0.416667
	2.88462	0.377778		6.15385	0.458333		4.23077	0.5		5.25641	0.182927		8.20513	0.296875		4.35897	0.397059
	5.12821	0.4		7.5	0.358974		2.62821	0.439024		5.51282	0.348837		3.33333	0.25		3.58974	0.464286
	3.14103	0.489796		4.03846	0.492063		2.94872	0.456522		4.35897	0.5		8.07692	0.190476		4.16667	0.492308
	3.07692	0.416667		4.61538	0.444444		2.11538	0.424242		4.16667	0.323077		6.15385	0.3125		2.62821	0.487805
	4.67949	0.30137		5.0641	0.493671		2.88462	0.244444		4.16667	0.338462		8.14103	0.188976		3.33333	0.403846
	3.78205	0.457627		3.91026	0.442623		2.17949	0.382353		8.65385	0.4		6.28205	0.367347		4.29487	0.19403
	3.65385	0.438596		6.08974	0.336842		1.85897	0.37931		6.21795	0.402062		11.4744	0.195531		3.52564	0.436364
	3.71795	0.413793		4.23077	0.484848		2.75641	0.348837		4.42308	0.449275		5.96154	0.225806		3.01282	0.489362
	3.20513	0.5		4.9359	0.467532		2.4359	0.447368		3.84615	0.45		5.57692	0.344828		3.52564	0.490909
	4.16667	0.369231		3.97436	0.419355		2.24359	0.457143		5.76923	0.433333		14.1667	0.18552		3.84615	0.45
	3.71795	0.482759		4.61538	0.347222		3.52564	0.418182		8.33333	0.415385		9.03846	0.0921986		1.98718	0.322581
	5.96154	0.483871		5.44872	0.447059		1.92308	0.2		14.359	0.388393		4.74359	0.391892		8.26923	0.286822
	3.84615	0.45		5.96154	0.290323		2.30769	0.472222		4.23077	0.424242		6.53846	0.235294		4.29487	0.283582
	5.83333	0.395604		5	0.333333		1.92308	0.3		7.24359	0.495575		7.37179	0.252174		4.16667	0.415385
	3.78205	0.389831		7.11538	0.252252		4.42308	0.391304		6.66667	0.192308		5.57692	0.37931		3.14103	0.387755
	3.91026	0.459016		6.34615	0.454545		2.24359	0.485714		4.03846	0.285714		6.53846	0.294118		3.71795	0.431034
	4.35897	0.426471		4.55128	0.366197		3.20513	0.5		6.73077	0.247619		7.88462	0.252033		3.01282	0.446809
	2.75641	0.44186		6.34615	0.393939		2.11538	0.333333		7.69231	0.258333		5.25641	0.353659		6.53846	0.303922
	4.23077	0.484848		5.12821	0.4625		3.39744	0.358491		5.32051	0.481928		5.51282	0.232558		5.19231	0.469136
	4.10256	0.34375		3.97436	0.483871		3.01282	0.446809		5.32051	0.409639		4.55128	0.366197		4.42308	0.26087
	3.97436	0.290323		6.47436	0.415842		3.58974	0.482143		5.25641	0.390244		2.75641	0.0232558		4.9359	0.454545
	3.39744	0.377358		3.20513	0.46		3.01282	0.404255		6.92308	0.185185		14.6154	0.399123		3.26923	0.490196
	2.5	0.358974		3.84615	0.283333		1.60256	0.12		8.39744	0.251908		5.83333	0.340659		6.41026	0.3
	3.78205	0.338983		3.20513	0.42		2.17949	0.411765		8.71795	0.448529		5.51282	0.337209		4.42308	0.492754
	4.55128	0.422535		4.48718	0.4		2.5	0.358974		5.89744	0.336957		10.9615	0.192982		3.97436	0
	2.88462	0.377778		5.76923	0.344444		2.05128	0.46875		5.12821	0.3875		7.82051	0.213115		4.16667	0.384615
	3.33333	0.461538		5.76923	0.477778		2.37179	0.459459		5.89744	0.413043		11.2179	0.205714		3.78205	0.288136
	4.48718	0.471429		3.52564	0.218182		2.4359	0.473684		5.25641	0.304878		6.79487	0.283019		3.01282	0.361702
	5.12821	0.3		6.21795	0.371134		2.30769	0.305556		5.57692	0.264368		6.60256	0.320388		5.0641	0.189873
	3.39744	0.433962		4.23077	0.454545		3.84615	0.5		6.28205	0.367347		7.5	0.282051		2.37179	0.135135
	4.23077	0.439394		3.91026	0.459016		4.9359	0.25974		3.97436	0.451613		5.57692	0.333333		3.07692	0.333333
	3.65385	0.491228		3.84615	0.35		2.69231	0.47619		3.65385	0.298246		7.30769	0.342105		3.07692	0.458333
	4.87179	0.368421		5.12821	0.375		3.97436	0.483871		4.55128	0.450704		6.47436	0.168317		5.96154	0.344086
	2.69231	0.428571		4.9359	0.25974		1.02564	0.4375		5.25641	0.463415		8.78205	0.416058		5.51282	0.313953
	3.84615	0.45		9.87179	0.428571		0.897436	0.5		4.61538	0.430556		3.71795	0.310345		4.55128	0.450704
	3.65385	0.333333		6.60256	0.281553		1.28205	0.45		3.84615	0.4		5.12821	0.425		3.91026	0.442623
	4.10256	0.40625		4.29487	0.492537		4.16667	0.415385		5.44872	0.152941		10.7692	0.190476		4.29487	0.179104
	3.91026	0.47541		4.10256	0.46875		1.28205	0.4		4.80769	0.386667		5.83333	0.318681		5.32051	0.457831
	5.19231	0.407407		4.23077	0.424242		2.88462	0.266667		8.71795	0.301471		10.3205	0.15528		3.84615	0.333333
	4.48718	0.485714		4.87179	0.342105		1.08974	0.352941		4.61538	0.472222		6.34615	0.323232		3.52564	0.363636
	4.42308	0.463768		4.23077	0.454545		1.85897	0.241379		5.38462	0.488095		6.41026	0.3		2.94872	0.5
	4.35897	0.426471		5.25641	0.353659		1.98718	0.419355		7.30769	0.333333		7.11538	0.27027		4.10256	0.4375
	4.16667	0.476923		5.25641	0.304878		3.58974	0.464286		6.60256	0.291262		6.41026	0.34		4.35897	0.5
	2.37179	0.432432		4.80769	0.293333		2.88462	0.4		3.39744	0.433962		4.74359	0.324324		2.24359	0.342857
	3.01282	0.468085		5.44872	0.494118		1.79487	0.392857		6.66667	0.192308		4.29487	0.343284		4.35897	0.352941
	4.55128	0.295775		5.57692	0.390805		4.16667	0.461538		6.28205	0.408163		9.9359	0.193548		6.08974	0.315789
	4.16667	0.476923		8.65385	0.244444		2.94872	0.478261		9.61538	0.213333		6.21795	0.257732		6.28205	0.346939
	3.33333	0.442308		3.26923	0.411765		2.62821	0.390244		5.12821	0.3875		7.5	0.136752		3.20513	0.5
	3.26923	0.490196		3.46154	0.444444		2.24359	0.485714		4.42308	0.347826		5.76923	0.233333		3.65385	0.403509
	3.07692	0.395833		4.74359	0.391892		2.5641	0.425		5.0641	0.278481		8.52564	0.218045		2.69231	0.166667
	3.33333	0.442308		5.12821	0.4625		4.16667	0.476923		6.21795	0.360825		5.83333	0.285714		5.25641	0.365854
	2.5	0.358974		8.46154	0.219697		1.47436	0.347826		6.47436	0.415842		8.52564	0.142857		4.87179	0.355263
	2.30769	0.5		3.01282	0.297872		1.92308	0.333333		8.26923	0.248062		5.57692	0.149425		3.91026	0.360656
	3.58974	0.482143		6.28205	0.295918		1.73077	0.444444		4.29487	0.492537		3.07692	0.375		2.5	0.307692
	4.23077	0.484848		3.46154	0.388889		1.66667	0.307692		6.73077	0.257143		5.0641	0.329114		4.80769	0.44
	5.38462	0.309524		6.60256	0.31068		3.78205	0.457627		5.12821	0.3375		4.80769	0.426667		4.55128	0.267606
	2.30769	0.166667		7.69231	0.216667		1.85897	0.413793		8.84615	0.246377		10	0.205128		3.97436	0.483871
	3.01282	0.489362		3.65385	0.45614		2.88462	0.266667		3.33333	0.384615		7.62821	0.310924		3.20513	0.36
	1.66667	0.115385		5.0641	0.493671		2.88462	0.422222		4.67949	0.465753		10.7051	0.185629		2.94872	0.5
	2.5641	0.375		4.87179	0.315789		5.89744	0.228261		7.05128	0.172727		11.0256	0.133721		5	0.320513
	6.92308	0.240741		4.74359	0.324324		2.62821	0.414634		6.28205	0.265306		7.4359	0.241379		3.91026	0.311475
	3.71795	0.465517		6.73077	0.161905		4.55128	0.338028		3.52564	0.490909		8.20513	0.179688		3.52564	0.381818
	2.69231	0.428571		6.34615	0.313131		2.62821	0.487805		5.64103	0.284091		4.55128	0.309859		3.84615	0.4
	3.20513	0.42		4.55128	0.323944		2.37179	0.243243		3.71795	0.37931		3.26923	0.27451		2.94872	0.456522
	3.26923	0.470588		6.85897	0.439252		2.69231	0.357143		4.48718	0.257143		9.67949	0.205298		3.71795	0.327586
	4.67949	0.493151		3.46154	0.240741		3.01282	0.361702		7.17949	0.223214		4.03846	0.492063		3.78205	0.423729
	4.03846	0.47619					2.75641	0.372093		3.65385	0.45614		13.9103	0.175115		3.46154	0.388889
	3.26923	0.372549					1.98718	0.354839		3.52564	0.4		5.57692	0.45977		4.55128	0.323944
	4.67949	0.315068					3.01282	0.468085		5.51282	0.325581		7.75641	0.264463		4.10256	0.390625
	5.57692	0.0114943					3.65385	0.298246		5.19231	0.358025		4.35897	0.352941		3.58974	0.392857
	3.07692	0.375					3.07692	0.479167		4.03846	0.492063		6.34615	0.252525		3.01282	0.489362
	2.62821	0.268293					2.88462	0.422222		5.0641	0.455696		6.02564	0.340426		3.33333	0.5
	3.14103	0.44898					3.58974	0.5		9.74359	0.197368		4.87179	0.473684		4.61538	0.388889
	3.91026	0.491803					2.5641	0.375		5.51282	0.337209		4.35897	0.441176		3.01282	0.446809
	3.26923	0.490196					1.98718	0.483871		4.10256	0.375		3.65385	0.421053		4.42308	0.434783
	4.10256	0.3125					1.98718	0.419355		6.28205	0.244898		3.97436	0.306452		4.61538	0.305556
	3.33333	0.461538					1.92308	0.4		8.71795	0.308824		3.01282	0.12766		2.62821	0.292683
	2.94872	0.434783					2.11538	0.454545		7.30769	0.149123					3.01282	0.234043
	3.46154	0.314815					3.33333	0.403846		6.02564	0.329787					2.88462	0.333333
	2.94872	0.434783					3.97436	0.306452		4.67949	0.493151					3.39744	0.490566
	4.10256	0.34375					3.33333	0.5		6.79487	0.471698					3.84615	0.3
	6.28205	0.112245					1.73077	0.148148		4.9359	0.402597					2.17949	0.0882353
	3.84615	0.416667					2.05128	0.40625		9.42308	0.387755					3.97436	0.370968
	3.26923	0.490196					2.05128	0.46875		4.42308	0.449275					5.96154	0.344086
	2.5641	0.125					1.66667	0.230769		3.65385	0.438596					4.61538	0.388889
	2.11538	0.333333					7.05128	0.418182		5.12821	0.4875					3.97436	0.435484
	2.82051	0.431818					2.37179	0.378378		3.52564	0.327273
	3.07692	0.5					1.85897	0.448276		5.89744	0.271739
	4.03846	0.349206					1.79487	0.464286		7.62821	0.344538
	4.87179	0.407895					3.07692	0.4375		4.80769	0.133333
	4.03846	0.365079					1.92308	0.1		4.87179	0.276316
	3.07692	0.416667					2.30769	0.5		5.19231	0.469136
	3.07692	0.375					1.98718	0.483871		8.07692	0.103175
	2.5	0.205128					3.01282	0.234043		6.02564	0.265957
	3.14103	0.44898					3.33333	0.5		4.10256	0.46875
	3.26923	0.490196					1.98718	0.451613		4.10256	0.40625
	2.30769	0.472222					2.37179	0.432432		6.66667	0.134615
	2.4359	0.394737					1.47436	0.0434783		1.98718	0.258065
	2.94872	0.478261					1.34615	0.47619		5.51282	0.488372
	4.29487	0.38806					1.85897	0.103448		8.20513	0.226562
	3.07692	0.458333					2.37179	0.324324		8.52564	0.300752
	2.30769	0.416667					1.60256	0.12		8.91026	0.438849
	3.52564	0.490909					1.73077	0.407407		6.02564	0.382979
	2.82051	0.363636					2.05128	0.375		5.38462	0.25
	4.74359	0.351351					1.85897	0.37931		6.73077	0.352381
	3.26923	0.411765					2.5	0.384615		4.42308	0.391304
	5.57692	0.344828					1.66667	0.269231		6.47436	0.336634
	3.91026	0.442623					2.5	0.435897		7.24359	0.256637
	3.84615	0.266667					1.98718	0.16129		6.79487	0.198113
	3.84615	0.383333					1.79487	0.0357143		5.70513	0.426966
	7.37179	0.33913					1.73077	0.444444		4.48718	0.5
	4.67949	0.39726					2.17949	0.323529		4.61538	0.333333
	4.80769	0.386667					4.16667	0.323077		8.14103	0.488189
	6.02564	0.308511					2.17949	0.411765		4.80769	0.386667
	4.80769	0.426667					1.60256	0.48		5.76923	0.322222
	4.48718	0.371429					1.79487	0.5		4.29487	0.492537
	2.5641	0.475					3.84615	0.483333		5.83333	0.494505
	3.58974	0.482143					1.92308	0.233333		6.53846	0.294118
	2.82051	0.454545					2.30769	0.305556		7.75641	0.322314
	3.26923	0.392157					2.30769	0.5		3.07692	0.104167
	3.84615	0.45					3.33333	0.403846		3.84615	0.416667
	6.53846	0.22549					2.11538	0.484848		11.0256	0.412791
	3.84615	0.416667					2.05128	0.40625		1.53846	0.458333
	2.82051	0.477273					3.33333	0.442308		11.0256	0.325581
	6.53846	0.245098					3.14103	0.367347
	7.82051	0.229508					1.79487	0.428571
	2.37179	0.432432					2.24359	0.4
	2.5641	0.4					2.30769	0.361111
	6.02564	0.404255					3.26923	0.45098
	5.32051	0.373494					4.48718	0.285714
	5.12821	0.2875					2.17949	0.5
	2.24359	0.485714					3.58974	0.482143
	1.85897	0.310345					2.24359	0.142857
	3.26923	0.470588					2.37179	0.486486
	4.29487	0.373134					4.23077	0.409091
	5.70513	0.404494					2.5	0.435897
	4.80769	0.32
	2.37179	0.216216
	3.78205	0.40678
	5.12821	0.3125
	6.02564	0.308511
	3.07692	0.395833
	3.78205	0.491525
	6.28205	0.397959
	4.61538	0.263889
	2.75641	0.325581
	3.14103	0.469388
	3.91026	0.491803
	4.23077	0.484848
	1.53846	0.458333
	4.80769	0.266667
	4.87179	0.118421
	3.65385	0.403509
	4.16667	0.307692
	4.35897	0.397059
	4.67949	0.315068
	2.88462	0.288889
	6.15385	0.4375
	2.69231	0.261905
	4.35897	0.397059
	3.07692	0.479167
	2.05128	0.4375
	2.88462	0.2
	6.08974	0.305263
	5.0641	0.443038
	3.84615	0.45
	2.75641	0.27907
	4.80769	0.4
	3.26923	0.411765
	2.82051	0.363636
	2.17949	0.470588
	2.62821	0.414634
	2.82051	0.295455
	1.85897	0.413793
	4.03846	0.428571
	3.20513	0.46
	4.35897	0.338235
	3.46154	0.481481
	3.58974	0.375
	4.42308	0.405797
	3.65385	0.403509
	3.84615	0.483333
	2.5641	0.425
	3.65385	0.491228
	6.73077	0.238095
	4.16667	0.492308
	4.03846	0.412698
	2.5641	0.425
	2.88462	0.488889
	3.39744	0.396226
	1.60256	0.36
	2.82051	0.477273
	2.4359	0.473684
	6.85897	0.28972
	4.80769	0.44
	5.19231	0.234568
	3.84615	0.483333
	7.24359	0.292035
	2.82051	0.5
	5.38462	0.404762
	4.16667	0.338462
	3.97436	0.435484
	5.25641	0.378049
	2.62821	0.414634
	5.70513	0.348315
	4.16667	0.430769
	5.19231	0.419753
	4.16667	0.292308
	3.46154	0.425926
	3.65385	0.350877
	2.17949	0.441176
	3.39744	0.264151
	2.37179	0.243243
	4.03846	0.269841
	3.33333	0.230769
	2.17949	0.264706
	3.20513	0.48
	4.42308	0.478261
	5.51282	0.395349
	2.5641	0.475
	3.71795	0.310345
	2.88462	0.466667
	2.5	0.333333
	3.33333	0.480769
	4.29487	0.298507
	3.46154	0.481481
	3.20513	0.48
	3.01282	0.255319
	6.47436	0.346535
	5.32051	0.325301
	3.01282	0.489362
	2.5641	0.175
	3.20513	0.44
	2.82051	0.454545
	2.5641	0.475
	3.52564	0.472727
	3.65385	0.438596
	5.25641	0.5
	3.71795	0.431034
	8.65385	0.318519
	3.78205	0.491525
	4.35897	0.470588
	8.91026	0.460432
	3.58974	0.482143
	4.35897	0.382353
	3.01282	0.404255
	5.89744	0.304348
	3.97436	0.483871
	5.12821	0.4125
	3.33333	0.346154
	2.88462	0.444444
	4.29487	0.41791
	3.39744	0.45283
	4.48718	0.457143
	3.71795	0.37931
	2.88462	0.466667
	7.37179	0.321739
	6.98718	0.110092
	11.0897	0.0809249
	3.14103	0.469388
	3.58974	0.464286
	3.33333	0.5
	2.75641	0.44186
	3.26923	0.431373
	5.25641	0.317073
	2.82051	0.454545
	3.01282	0.404255
	5.51282	0.325581
	3.46154	0.407407
	2.30769	0.333333
	2.88462	0.4
	3.39744	0.283019
	2.94872	0.478261
	3.26923	0.411765
	3.84615	0.416667
	3.26923	0.490196
	3.52564	0.472727
	3.58974	0.464286
	3.46154	0.37037
	2.94872	0.5
	3.33333	0.442308
	3.26923	0.490196
	3.91026	0.47541
	4.74359	0.472973
	2.24359	0.428571
	3.33333	0.403846
	4.55128	0.394366
	3.58974	0.482143
	3.46154	0.425926
	2.82051	0.340909
	2.30769	0.25
	3.07692	0.4375
	1.60256	0.24
	1.85897	0.482759
	1.53846	0.208333
	2.88462	0.288889
	3.07692	0.270833
	3.52564	0.454545
	4.48718	0.471429
	1.79487	0.357143
	3.58974	0.428571
	2.94872	0.5
	4.35897	0.382353
	2.17949	0.470588
	3.65385	0.350877
	2.62821	0.414634
	4.23077	0.363636
	2.37179	0.378378
	4.16667	0.261538
	3.20513	0.48
	2.82051	0.409091
	3.01282	0.446809
	3.07692	0.458333
	2.69231	0.357143
	5.96154	0.419355
	2.75641	0.488372
	3.52564	0.472727
	3.91026	0.47541
	2.94872	0.391304
	2.17949	0.176471
	3.01282	0.340426
	4.61538	0.25
	1.66667	0.384615
	3.26923	0.333333
	3.91026	0.344262
	2.11538	0.484848
	3.91026	0.377049
	1.85897	0.482759
	2.05128	0.375
	3.71795	0.465517
	2.11538	0.30303
	3.07692	0.416667
	6.08974	0.421053
	2.37179	0.459459
	4.16667	0.492308
	1.85897	0.344828
	5.19231	0.432099
	2.5	0.435897
	3.78205	0.135593
	2.5	0.358974
	2.62821	0.463415
	2.94872	0.369565
	3.58974	0.321429
	1.47436	0.304348
	3.84615	0.466667
	2.24359	0.457143
	2.75641	0.465116
	4.55128	0.225352
	2.5641	0.375
	2.82051	0.5
	3.46154	0.351852
	5.96154	0.333333
	3.46154	0.407407
	2.88462	0.488889
	7.24359	0.345133
	2.5	0.358974
	2.24359	0.485714
	3.33333	0.365385
	2.5641	0.425
	2.82051	0.340909
	2.37179	0.486486
	4.16667	0.384615
	3.14103	0.367347
	2.82051	0.477273
	3.26923	0.490196
	2.75641	0.348837
	2.30769	0.416667
	2.5	0.487179
	3.52564	0.454545
	1.60256	0.4
	7.62821	0.420168
	3.97436	0.419355
	4.55128	0.422535
	2.37179	0.27027
	2.5	0.461538
	4.61538	0.277778
	2.24359	0.428571
	8.26923	0.294574
	3.65385	0.438596
	2.82051	0.477273
	3.58974	0.482143
	3.14103	0.44898
	3.07692	0.458333
	4.42308	0.304348
	4.10256	0.359375
	2.62821	0.463415
	3.97436	0.451613
	3.46154	0.444444
	2.37179	0.405405
	5.57692	0.321839
	2.75641	0.488372
	2.82051	0.409091
	2.94872	0.304348
	3.07692	0.354167
	4.87179	0.5
	2.62821	0.487805
	1.66667	0.461538
	2.82051	0.454545
	2.62821	0.390244
	3.26923	0.313725
	3.07692	0.4375
	3.07692	0.479167
	5.12821	0.325
	2.69231	0.47619
	2.37179	0.486486
	3.78205	0.440678
	4.10256	0.34375
	3.84615	0.45
	2.75641	0.488372
	5.12821	0.425
	3.33333	0.403846
	4.29487	0.477612
	2.5641	0.45
	4.9359	0.38961
	3.71795	0.448276
	3.84615	0.383333
	5.32051	0.313253
	5.0641	0.405063
	2.17949	0.441176
	4.10256	0.40625
	5.32051	0.457831
	4.74359	0.472973
	6.60256	0.436893
	4.67949	0.410959
	4.55128	0.323944
	6.60256	0.242718
	5.38462	0.261905
	6.08974	0.326316
	2.75641	0.418605
	4.16667	0.446154
	4.87179	0.460526
	3.20513	0.42
	4.80769	0.44
	6.85897	0.383178
	3.07692	0.479167
	6.85897	0.261682
	4.67949	0.493151
	4.29487	0.402985
	2.82051	0.454545
	3.07692	0.479167
	4.29487	0.358209
	3.07692	0.479167
	3.97436	0.451613
	3.33333	0.5
	4.35897	0.352941
	2.75641	0.488372
	4.87179	0.447368
	2.5	0.461538
	4.35897	0.485294
	5.51282	0.360465
	3.71795	0.413793
	4.23077	0.439394
	5.19231	0.469136
	5.57692	0.275862
	2.69231	0.47619
	2.88462	0.377778
	4.9359	0.402597
	6.21795	0.402062
	4.03846	0.444444
	3.20513	0.4
	3.26923	0.372549
	5.96154	0.419355
	3.65385	0.385965
	4.48718	0.471429
	3.97436	0.467742
	3.58974	0.446429
	2.82051	0.431818
	3.52564	0.4
	5.44872	0.129412
	3.84615	0.466667
	3.52564	0.472727
	3.65385	0.438596
	3.84615	0.466667
	3.14103	0.489796
	3.65385	0.491228
	4.23077	0.333333
	3.33333	0.403846
	2.4359	0.5
	3.39744	0.433962
	3.71795	0.448276
	5.57692	0.344828
	3.20513	0.42
	4.35897	0.470588
	5.12821	0.3375
	4.23077	0.348485
	6.73077	0.361905
	3.58974	0.428571
	2.62821	0.487805
	5.70513	0.325843
	2.88462	0.466667
	4.55128	0.478873
	6.41026	0.22
	4.67949	0.452055
	2.37179	0.405405
	2.69231	0.452381
	4.48718	0.371429
	5.38462	0.369048
	2.37179	0.297297
	3.26923	0.431373
	3.01282	0.361702
	3.20513	0.46
	2.4359	0.447368
	5.96154	0.301075
	2.11538	0.333333
	2.82051	0.363636
	4.87179	0.486842
	3.26923	0.431373
	3.01282	0.404255
	6.73077	0.314286
	2.11538	0.484848
	4.23077	0.469697
	2.37179	0.459459
	3.01282	0.489362
	3.52564	0.436364
	3.33333	0.480769
	4.23077	0.5
	3.39744	0.490566
	4.10256	0.5
	5.32051	0.313253
	5.32051	0.457831
	5.44872	0.435294
	8.46154	0.318182
	4.67949	0.410959
	2.37179	0.351351
	2.82051	0.431818
	3.46154	0.462963
	2.88462	0.488889
	2.82051	0.431818
	2.17949	0.411765
	3.84615	0.466667
	3.26923	0.294118
	4.42308	0.449275
	4.42308	0.492754
	4.87179	0.263158
	3.71795	0.482759
	3.97436	0.403226
	3.52564	0.363636
	4.42308	0.434783
	2.88462	0.422222
	2.88462	0.377778
	6.79487	0.339623
	2.30769	0.0833333
	3.52564	0.436364
	5.83333	0.307692
	2.88462	0.4
	3.52564	0.418182
	3.46154	0.462963
	4.67949	0.356164
	4.87179	0.486842
	3.39744	0.45283
	2.5641	0.4
	2.17949	0.5
	5.51282	0.406977
	3.26923	0.411765
	5.12821	0.375
	3.65385	0.45614
	5.83333	0.373626
	5.96154	0.376344
	4.61538	0.5
	3.07692	0.395833
	3.14103	0.489796
	3.65385	0.491228
	3.01282	0.489362
	5	0.371795
	3.71795	0.465517
	3.01282	0.382979
	3.39744	0.490566
	5.32051	0.325301
	5.76923	0.177778
	4.42308	0.492754
	4.35897	0.5
	3.46154	0.425926
	5.0641	0.329114
	4.23077	0.454545
	4.03846	0.428571
	2.37179	0.459459
	3.46154	0.425926
	4.03846	0.460317
	3.07692	0.333333
	4.74359	0.472973
	4.10256	0.484375
	4.35897	0.485294
	2.05128	0.1875
	1.98718	0.16129
	2.88462	0.488889
	2.30769	0.361111
	5.32051	0.337349
	3.65385	0.403509
	4.03846	0.444444
	4.74359	0.297297
	4.29487	0.462687
	4.48718	0.442857
	4.74359	0.5
	2.75641	0.465116
	4.61538	0.305556
	3.39744	0.490566
	5.25641	0.414634
	2.82051	0.0227273
	2.75641	0.488372
	4.23077	0.30303
	4.61538	0.361111
	2.75641	0.418605
	6.28205	0.265306
	2.5641	0.4
	4.67949	0.465753
	5.64103	0.306818
	5.25641	0.45122
	2.37179	0.459459
	4.55128	0.422535
	6.85897	0.364486
	2.5641	0.5

## Sheet: Fig6
	5min sulA induced			5min uninduced			30min sulA induced			30min uninduced
	length of host cell (μm)	nucleus position across host length		length of host cell (μm)	nucleus position across host length		length of host cell (μm)	nucleus position across host length		length of host cell (μm)	nucleus position across host length
	6.842	0.145425		4.916	0.117575		16.9231	0.125		4.16667	0.4
	5.19	0.0599229		5.029	0.0147147		5.38462	0.321429		4.87179	0.302632
	4.261	0.0858953		3.77	0.0392573		4.80769	0.266667		3.01282	0.468085
	3.162	0.0834915		2.134	0.0979381		3.52564	0.345455		3.52564	0.472727
	6.912	0.0237269		4.516	0.0954384		20.641	0.347826		3.39744	0.433962
	9.156	0.42038		3.323	0.111345		6.85897	0.252336		3.71795	0.362069
	9.045	0.0333886		4.762	0.0346493		15.1282	0.338983		2.30769	0.416667
	4.258	0.124002		5.136	0.0593847		8.46154	0.174242		5	0.320513
	3.048	0.120079		5.128	0.0735179		5.25641	0.329268		3.46154	0.462963
	4.53	0.08234		4.378	0.119461		17.4359	0.349265		4.74359	0.391892
	8.967	0.0461693		4.185	0.0394265		7.69231	0.233333		3.14103	0.387755
	6.258	0.119367		4.312	0.0858071		7.69231	0.35		3.07692	0.479167
	7.035	0.0375267		3.653	0.108952		7.5641	0.220339		4.74359	0.202703
	5.913	0.0175884		3.59	0.0651811		19.8718	0.0806452		3.39744	0.471698
	15.343	0.034739		5.49	0.0539162		24.1026	0.0585106		3.39744	0.490566
	15.574	0.0500193		3.737	0.257158		4.87179	0.421053		3.33333	0.480769
	18.127	0.025542		2.514	0.117741		10.5769	0.206061		4.42308	0.362319
	3.771	0.0869796		4.09	0.166748		31.4744	0.0468432		4.03846	0.47619
	11.139	0.0394111		4.863	0.0429776		7.30769	0.27193		4.61538	0.375
	6.416	0.0484726		2.461	0.300284		4.74359	0.351351		2.82051	0.431818
	9.775	0.0636317		3.109	0.121261		4.03846	0.285714		3.14103	0.469388
	7.944	0.0368832		2.301	0.101695		4.03846	0.444444		3.33333	0.461538
	8.868	0.0261615		2.471	0.0667746		10	0.211538		4.35897	0.455882
	18.417	0.0254656		3.936	0.478913		6.92308	0.166667		5.96154	0.322581
	7.764	0.0761206		3.994	0.124186		16.859	0.190114		4.48718	0.5
	3.376	0.0613152		4.743	0.0794856		5.89744	0.358696		2.62821	0.365854
	13.76	0.019186		4.144	0.0357143		3.07692	0.291667		3.39744	0.433962
	3.966	0.0521936		4.772	0.0437972		3.65385	0.491228		2.5	0.128205
	2.385	0.126625		4.552	0.0727153		5.44872	0.4		3.78205	0.457627
	6.097	0.0433		3.713	0.183679		9.16667	0.202797		4.23077	0.0151515
	3.114	0.0847784		3.344	0.148325		5.12821	0.425		2.30769	0.472222
	7.923	0.0413985		2.884	0.138003		8.26923	0.263566		3.46154	0.222222
	4.206	0.073942		2.907	0.113863		6.85897	0.345794		2.94872	0.434783
	4.85	0.0604124		4.045	0.116934		3.78205	0.474576		3.20513	0.5
	5.347	0.027305		2.623	0.028212		6.60256	0.349515		3.33333	0.480769
	14.724	0.0298153		4.083	0.0573108		13.141	0.409756		4.67949	0.493151
	6.001	0.0386602		4.464	0.046819		6.02564	0.414894		3.33333	0.480769
	4.497	0.0364688		4.173	0.0500839		7.37179	0.121739		3.33333	0.5
	5.937	0.0663635		4.102	0.0806923		4.23077	0.469697		4.35897	0.426471
	18.992	0.286647		3.228	0.0724907		21.6667	0.10355		2.24359	0.485714
	8.79	0.0333333		4.08	0.0906863		5.19231	0.469136		4.03846	0.380952
	4.247	0.100542		3.979	0.0789143		6.98718	0.376147		4.42308	0.289855
	4.035	0.0180917		4.865	0.0304214		7.17949	0.348214		4.48718	0.242857
	4.324	0.0862627		3.63	0.0815427		12.1795	0.210526		4.03846	0.47619
	4.879	0.0299242		3.096	0.0956072		2.24359	0.371429		3.58974	0.357143
	5.542	0.0885962		3.159	0.0845204		6.08974	0.368421		3.52564	0.363636
	6.083	0.0381391		2.278	0.0974539		4.48718	0.5		5	0.384615
	4.299	0.0702489		2.564	0.155226		12.4359	0.257732		3.26923	0.313725
	4.216	0.017315		3.109	0.171438		3.65385	0.403509		4.9359	0.415584
	5.932	0.0276467		3.409	0.185392		3.14103	0.44898		2.30769	0.333333
	6.261	0.0330618		4.067	0.0575363		5.38462	0.333333		2.37179	0.405405
	15.281	0.014397		3.959	0.0674413		15.7051	0.142857		3.26923	0.352941
	6.395	0.153714		4.606	0.048198		12.1154	0.253968		3.58974	0.446429
	30.662	0.0731198		4.889	0.121088		13.5897	0.334906		2.69231	0.47619
	3.867	0.0568916		2.682	0.122297		16.0897	0.262948		4.29487	0.298507
	3.132	0.0332056		3.09	0.0530744		15.2564	0.12605		4.55128	0.15493
	6.56	0.0748476		2.916	0.103567		3.84615	0.383333		5.89744	0.326087
	6.154	0.0336367		4.165	0.0746699		4.55128	0.492958		2.5641	0.35
	10.695	0.0246844		3.129	0.188878		4.35897	0.338235		4.80769	0.466667
	13.797	0.010582		2.695	0.0816327		7.17949	0.25		5.57692	0.333333
	3.996	0.0915916		4.85	0.054433		12.0513	0.218085		5.38462	0.369048
	9.203	0.0733456		2.807	0.130388		4.61538	0.458333		3.26923	0.45098
	8.047	0.0463527		2.752	0.19186		7.62821	0.336134		4.29487	0.253731
	9.233	0.042673		3.376	0.0921209		18.4615	0.149306		2.62821	0.317073
	6.18	0.063754		2.653	0.110441		17.2436	0.193309		2.69231	0.380952
	16.719	0.255159		2.435	0.0673511		14.2308	0.261261		4.55128	0.323944
	8.104	0.0550346		2.505	0.116966		8.07692	0.214286		3.26923	0.490196
	15.456	0.0106108		4.544	0.0805458		6.79487	0.273585		3.71795	0.37931
	15.779	0.250143		4.688	0.0883106		7.17949	0.267857		3.58974	0.482143
	9.341	0.035114		2.666	0.0547637		5.89744	0.315217		2.5641	0.5
	9.272	0.0637403		3.824	0.042887		3.65385	0.473684		3.39744	0.377358
	20.243	0.254952		2.779	0.059014		4.10256	0.5		4.80769	0.32
	3.574	0.0279799		3.059	0.0863027		10.2564	0.075		4.35897	0.397059
	5.864	0.100784		4.562	0.0453748		5.76923	0.255556		2.62821	0.463415
	2.256	0.330674		2.241	0.117805		24.9359	0.0976864		3.46154	0.462963
	6.017	0.100382		3.236	0.0639679		5.76923	0.3		5.0641	0.481013
	7.024	0.22779		4.815	0.0481828		5.0641	0.392405		2.5	0.435897
	8.453	0.0244883		2.623	0.178803		6.41026	0.25		2.37179	0.297297
	15.856	0.0360747		4.007	0.128026		10.5128	0.420732		4.35897	0.382353
	5.757	0.0684384		2.787	0.0789379		8.46154	0.484848		3.52564	0.4
	5.242	0.17665		4.052	0.0404738		10.8974	0.441176		4.55128	0.450704
	4.055	0.0902589		3.42	0.128363		14.1026	0.159091		3.14103	0.428571
	2.461	0.0841121		2.362	0.154953		5.32051	0.433735		3.01282	0.446809
	4.104	0.164474		4.563	0.102783		14.7436	0.143478		5.32051	0.337349
	6.3	0.0115873		3.455	0.0900145		11.0897	0.381503		5	0.217949
	3.843	0.205308		2.52	0.130159		2.69231	0.333333		5.83333	0.307692
	3.662	0.144184		3.405	0.198238		10.5769	0.242424		2.69231	0.404762
	12.401	0.0243529		2.614	0.150727		13.3974	0.45933		2.4359	0.394737
	8.534	0.0309351		3.731	0.0833557		17.9487	0.410714		4.42308	0.463768
	7.127	0.0658061					7.05128	0.327273		2.62821	0.390244
	5.648	0.0410765					4.23077	0.348485		2.37179	0.432432
	3.414	0.0679555					3.91026	0.377049		3.01282	0.446809
	3.398	0.064744					16.0897	0.159363		2.62821	0.487805
	7.987	0.0205334					8.65385	0.207407		4.35897	0.441176
	6.666	0.0150015					22.9487	0.413408		4.55128	0.408451
	4.973	0.0625377					3.26923	0.392157		4.03846	0.492063
	4.927	0.0951898					6.85897	0.308411		5.83333	0.208791
	16.108	0.0257015					4.23077	0.454545		4.48718	0.428571
	6.734	0.0461835					7.82051	0.303279		3.91026	0.409836
	7.567	0.0410995					27.9487	0.123853		4.10256	0.453125
	3.025	0.14843					15.8974	0.129032		5	0.333333
	5.494	0.0533309					11.1538	0.293103		5.38462	0.297619
	11.717	0.422634					12.5641	0.25		4.10256	0.34375
	10.539	0.0500996					5.12821	0.3875		3.33333	0.5
	10.24	0.201465					2.69231	0.5		4.29487	0.41791
	10.773	0.0455769					11.6026	0.375691		3.91026	0.196721
	14.124	0.0207448					5.70513	0.382022
	5.264	0.172112					13.2692	0.193237
	8.073	0.0183327					11.7308	0.442623
	5.375	0.130419					8.97436	0.257143
	12.751	0.336366					11.6667	0.181319
	12.356	0.0246844					9.48718	0.351351
	13.093	0.0203926					9.48718	0.27027
	17.262	0.0214344					12.2436	0.356021
	16.318	0.0320505					11.9872	0.235294
	15.843	0.476993					8.58974	0.223881
	5.04	0.0464286					10	0.160256
	11.44	0.456206					7.11538	0.459459
	5.233	0.0903879					4.23077	0.242424
	10.226	0.0228828					13.3974	0.30622
	10.576	0.281486					4.80769	0.333333
	10.23	0.0368524					3.14103	0.326531
	15.255	0.028253					6.66667	0.173077
	12.572	0.0819281					5.83333	0.296703
	11.403	0.0780496					7.17949	0.321429
	3.463	0.0603523					18.5897	0.348276
	11.632	0.0229539					4.67949	0.493151
	10.176	0.021816					9.23077	0.118056
	19.353	0.0229422					4.55128	0.464789
	13.287	0.0504252					8.97436	0.214286
	14.923	0.0198352					14.0385	0.118721
	14.716	0.0382577					9.61538	0.133333
	17.348	0.01908					2.82051	0.477273
	4.84	0.0929752					5.19231	0.283951
	2.597	0.0635348					5.44872	0.4
	3.641	0.0609723					7.05128	0.327273
	12.141	0.466189					5.19231	0.469136
	5.506	0.276789					18.2692	0.119298
	17.838	0.0234331					4.48718	0.357143
	8.855	0.0449464					7.4359	0.293103
	11.14	0.0357271					6.53846	0.45098
	12.066	0.0306647					4.9359	0.38961
	13.182	0.0125171					4.61538	0.430556
	11.609	0.0603842
	11.492	0.0518622
	13.504	0.0109597
	10.23	0.0434018
	7.396	0.0608437
	13.327	0.0111053
	4.492	0.083927
	2.925	0.10735
	17.715	0.484279
	3.704	-2.26269
	12.523	0.48926
	4.327	0.054079
	3.871	0.0955825
	17.25	0.137797
	9.024	0.0328014
	8.996	0.0411294
	6.184	0.149903
	3.294	0.134791
	5.151	0.0430984
	11.242	0.0237502
	10.974	0.00674321
	4.141	0.10722
	3.936	0.112805
	16.399	0.475578
	10.941	0.0202906
	9.04	0.0440265
	3.902	0.107125
	6.778	0.0218353
	5.81	0.0402754
	3.418	0.445875
	11.413	0.0183125
	10.645	0.499389
	5.622	0.0526503
	15.776	0.357252
	7.639	0.0684645
	7.117	0.0293663
	4.233	0.0720529
	14.053	0.0210631
	9.464	0.486686
	5.134	0.0576549
	4.703	0.066128
	6.119	0.0766465
	11.309	0.00919622
	3.146	0.0657978
	4.371	0.0976893
	5.202	0.0422914
	10.383	0.0223442
	4.239	0.017221
	3.075	0.0952846
	6.306	0.0115763
	7.323	0.0300423
	5.788	0.0912232
	5.143	0.121719
	11.695	0.0176999
	4.118	0.124575
	5.026	0.092121
	5.359	0.0612054
	14.69	0.0600408
	15.063	0.0200491
	4.302	0.1841

## Sheet: Fig7
Nucleus positions are listed for measured (experimental) and modeled (computational model) conditions. Positions are normalized to individual cell lengths and measured from an arbitrary pole.	measured_ctrl	0.411765	modeled_ctrl	0.354735	measured_ceft	0.71978	modeled_ceft	0.445377	measured_cip	0.842105	modeled_cip	0.434655	measured_pip	0.638298	modeled_pip	0.507914	measured_mec	0.438596	modeled_mec	0.329266	measured_mero	0.458333	modeled_mero	0.522922
		0.477273		0.445524		0.288136		0.776913		0.346667		0.520054		0.527273		0.556203		0.508197		0.441714		0.362069		0.629471
		0.446809		0.321949		0.261905		0.812338		0.616279		0.538209		0.6		0.458021		0.465753		0.530873		0.71028		0.397744
		0.617021		0.376505		0.25974		0.68097		0.4		0.437121		0.566667		0.630151		0.8		0.535679		0.42		0.420882
		0.461538		0.635724		0.39881		0.523255		0.625		0.441853		0.413793		0.616131		0.615385		0.393818		0.509804		0.604115
		0.520833		0.597104		0.486842		0.62248		0.358209		0.421614		0.154545		0.566238		0.347222		0.475194		0.389474		0.674287
		0.530612		0.369422		0.217687		0.450394		0.6		0.420359		0.375		0.506276		0.512195		0.40095		0.289474		0.625108
		0.322581		0.455924		0.673077		0.545833		0.318182		0.474131		0.208955		0.622445		0.425926		0.604513		0.453333		0.65037
		0.596491		0.453778		0.5		0.671207		0.425532		0.490052		0.782609		0.697987		0.628571		0.465842		0.548387		0.576872
		0.407407		0.460861		0.37931		0.718537		0.46875		0.685266		0.37963		0.655816		0.512195		0.494046		0.283333		0.41334
		0.607143		0.49481		0.686957		0.752594		0.563636		0.494921		0.864407		0.491689		0.615385		0.517034		0.391304		0.60205
		0.645161		0.440776		0.43956		0.692191		0.382022		0.461161		0.254386		0.515681		0.425532		0.487859		0.493506		0.637058
		0.567568		0.471216		0.450617		0.735693		0.421875		0.49354		0.760479		0.437979		0.786885		0.650689		0.515625		0.666408
		0.424658		0.474501		0.336207		0.696799		0.534884		0.62354		0.466667		0.606042		0.520833		0.542829		0.57971		0.601844
		0.517857		0.552806		0.472973		0.605633		0.679245		0.440943		0.72		0.573561		0.564103		0.256409		0.507463		0.533178
		0.537037		0.399366		0.181818		0.634647		0.454545		0.365006		0.460526		0.403055		0.324324		0.504279		0.355932		0.579014
		0.447368		0.486732		0.356436		0.659057		0.648649		0.519682		0.50495		0.608975		0.869565		0.466919		0.413043		0.630784
		0.452381		0.427592		0.604396		0.761282		0.375		0.373533		0.652778		0.73503		0.471698		0.512074		0.662921		0.581388
		0.542373		0.590621		0.236948		0.596119		0.47619		0.538261		0.291139		0.664948		0.424242		0.558973		0.536232		0.497792
		0.571429		0.41695		0.373913		0.680435		0.485714		0.400713		0.346154		0.56616		0.533333		0.514844		0.845455		0.413285
		0.366667		0.499158		0.571429		0.753179		0.518519		0.495659		0.482759		0.484076		0.477273		0.462763		0.695652		0.425089
		0.568966		0.383032		0.205882		0.48547		0.674419		0.526066		0.37		0.5718		0.634615		0.526043		0.561798		0.650636
		0.491803		0.569479		0.184874		0.648203		0.661017		0.347764		0.422222		0.471042		0.348837		0.424541		0.261628		0.620297
		0.611111		0.440927		0.52381		0.610449		0.510638		0.357192		0.30137		0.548881		0.394366		0.476776		0.33		0.3907
		0.361111		0.562624		0.647059		0.737226		0.540984		0.497398		0.61		0.685908		0.5		0.417483		0.628205		0.744699
		0.894737		0.61524		0.655172		0.654777		0.369565		0.531622		0.3		0.682931		0.52381		0.481708		0.296296		0.756953
		0.5		0.510912		0.529412		0.524948		0.451613		0.640373		0.460784		0.529885		0.52		0.520783		0.557692		0.405291
		0.4375		0.444241		0.541667		0.703523		0.366667		0.625239		0.283871		0.661351		0.390625		0.675836		0.541667		0.689279
		0.436364		0.48656		0.337349		0.74779		0.517241		0.462092		0.548387		0.643862		0.302326		0.56041		0.580247		0.720058
		0.452381		0.434186		0.027027		0.722066		0.483871		0.655583		0.553571		0.589284		0.314815		0.434515		0.515152		0.421098
		0.409836		0.428572		0.444444		0.663206		0.485714		0.624108		0.15		0.65438		0.666667		0.652126		0.411765		0.554775
		0.59375		0.461468		0.560748		0.524594		0.571429		0.451005		0.40566		0.64223		0.59375		0.47547		0.277778		0.617075
		0.45283		0.458199		0.686747		0.502337		0.675676		0.480256		0.445378		0.711474		0.555556		0.486818		0.614035		0.618885
		0.410714		0.371125		0.470588		0.436361		0.6		0.356386		0.455696		0.605042		0.5		0.382333		0.590909		0.741275
		0.426471		0.494127		0.280899		0.716775		0.518519		0.550877		0.6		0.726513		0.479167		0.475893		0.614035		0.471098
		0.482759		0.340139		0.481481		0.432686		0.648649		0.62802		0.657895		0.58986		0.54		0.537145		0.4125		0.508966
		0.511111		0.457749		0.357143		0.420057		0.45614		0.373252		0.39759		0.461037		0.526316		0.549344		0.584906		0.566528
		0.538462		0.486481		0.564516		0.803025		0.487179		0.446412		0.46875		0.687425		0.533333		0.513352		0.418605		0.441671
		0.413043		0.509988		0.551724		0.584303		0.626506		0.528653		0.561404		0.771523		0.510204		0.432197		0.475728		0.611701
		0.475		0.505304		0.69697		0.559902		0.518519		0.480456		0.526316		0.467223		0.5		0.347414		0.54717		0.625022
		0.574074		0.58926		0.395833		0.633606		0.586957		0.529321		0.318182		0.708776		0.625		0.308461		0.630137		0.587312
		0.619048		0.389813		0.423077		0.483143		0.361446		0.638284		0.193548		0.654917		0.607843		0.640113		0.387931		0.610616
		0.428571		0.413093		0.294118		0.500518		0.725		0.474536		0.277372		0.547784		0.358974		0.425339		0.534091		0.454921
		0.458333		0.444175		0.586957		0.507377		0.552632		0.543961		0.578947		0.438998		0.6875		0.59135		0.520833		0.637478
		0.52459		0.454186		0.431818		0.501498		0.282051		0.480449		0.466667		0.544586		0.583333		0.444282		0.619048		0.478515
		0.430769		0.541356		0.515625		0.75774		0.514706		0.484926		0.480769		0.495039		0.511111		0.463679		0.444444		0.525512
		0.525424		0.433032		0.61745		0.669573		0.608696		0.444055		0.240385		0.555964		0.552632		0.603531		0.568627		0.647031
		0.675		0.468799		0.6		0.492255		0.333333		0.571056		0.404494		0.468843		0.478261		0.523788		0.642857		0.633023
		0.45283		0.452894		0.458824		0.713315		0.461538		0.65981		0.75		0.676313		0.57377		0.629331		0.388889		0.675493
		0.590909		0.419124		0.530303		0.69201		0.492537		0.505745		0.450704		0.644153		0.529412		0.466424		0.352941		0.673467
		0.543478		0.563175		0.392405		0.494315		0.744444		0.516303		0.31		0.609507		0.428571		0.475711		0.578947		0.48372
		0.52381		0.596281		0.589286		0.478769		0.55		0.391279		0.236111		0.529553		0.6		0.535173		0.529412		0.512849
		0.581395		0.616205		0.309524		0.617049		0.428571		0.390601		0.684932		0.672011		0.403509		0.732535		0.59322		0.586089
		0.56338		0.37632		0.5		0.499875		0.414634		0.470947		0.466667		0.583327		0.574468		0.58442		0.340909		0.499187
		0.510638		0.38009		0.333333		0.787966		0.394737		0.624297		0.62037		0.439959		0.4		0.316738		0.678571		0.550924
		0.583333		0.536429		0.37234		0.526433		0.322034		0.53427		0.748031		0.576585		0.540541		0.335553		0.450704		0.576073
		0.6		0.603401		0.558824		0.487446		0.383333		0.421103		0.308725		0.460122		0.488372		0.48669		0.23622		0.556907
		0.662791		0.590524		0.40367		0.511266		0.630435		0.361094		0.393939		0.687244		0.692308		0.475676		0.522388		0.651959
		0.758065		0.473169		0.445652		0.514948		0.488889		0.625124		0.237624		0.658105		0.431818		0.565332		0.278261		0.615426
		0.674699		0.537761		0.393617		0.622507		0.732143		0.638855		0.219697		0.641475		0.604651		0.45421		0.457627		0.458177
		0.564516		0.482327		0.707317		0.726899		0.45098		0.393489		0.408602		0.538069		0.542373		0.515829		0.328467		0.529502
		0.578947		0.412213		0.3625		0.728034		0.67033		0.641702		0.557143		0.580027		0.425532		0.554199		0.518519		0.487993
		0.585366		0.478592		0.439024		0.599712		0.537037		0.477918		0.671642		0.361817		0.857143		0.532294		0.472222		0.541159
		0.564103		0.441004		0.469697		-0.959645		0.484375		0.450742		0.517857		0.635852		0.472727		0.56562		0.642857		0.656244
		0.577778		0.548809		0.369231		0.708498		0.584906		0.598262		0.666667		0.71008		0.59375		0.412004		0.421053		0.570207
		0.439394		0.574861		0.576923		0.580243		0.482143		0.525618		0.246154		0.743663		0.666667		0.416188		0.1125		0.620977
		0.444444		0.459344		0.722689		0.791886		0.48		0.566306		0.351351		0.568916		0.479167		0.622303		0.631068		0.480104
		0.515152		0.531721		0.492958		0.672567		0.588235		0.451988		0.790698		0.677761		0.404255		0.38763		0.616279		0.410898
		0.373494		0.498546		0.574468		0.537311		0.415094		0.516544		0.5		0.598045		0.764706		0.626624		0.5		0.503162
		0.409091		0.624484		0.845455		-2.281		0.66129		0.305138		0.45		0.648868		0.552239		0.572879		0.611111		0.676462
		0.447368		0.331593		0.645455		0.632792		0.462963		0.57497		0.356164		0.618121		0.7		0.678403		0.382979		0.674372
		0.584906		0.406505		0.234848		0.48152		0.54386		0.433235		0.19403		0.70533		0.769231		0.436594		0.447059		0.550414
		0.528302		0.375887		0.434343		0.39033		0.534483		0.600626		0.264463		0.516967		0.675676		0.347625		0.519608		0.557329
		0.448718		0.536669		0.591837		0.454231		0.478261		0.461839		0.584615		0.488327		0.540541		0.54143		0.505155		0.355825
		0.515152		0.736609		0.578947		0.698866		0.521739		0.588447		0.621359		0.570258		0.931034		0.458845		0.445946		0.600792
		0.457627		0.552748		0.6		0.610925		0.410714		0.632535		0.506329		0.6767		0.7		0.562117		0.404762		0.637276
		0.581395		0.633524		0.360656		0.632543		0.612245		0.521199		0.344444		0.439501		0.5		0.522138		0.541667		0.646494
		0.545455		0.548239		0.38961		0.62195		0.5		0.573334		0.575758		0.644838		0.741935		0.369025		0.637931		0.506159
		0.4		0.576631		0.367347		0.655441		0.516667		0.618349		0.460526		0.649169		0.677419		0.576853		0.28972		0.605706
		0.552632		0.511793		0.467532		0.713036		0.508197		0.645745		0.52381		0.533514		0.0232558		0.530194		0.58		0.648648
		0.466667		0.48322		0.223529		0.490994		0.314815		0.55411		0.377049		0.462916		0.346154		0.700473		0.490196		0.586733
		0.6		0.585953		0.547945		0.477616		0.291667		0.432205		0.673469		0.707261		0.468085		0.458212		0.610526		0.475195
		0.651163		0.50346		0.493333		0.446957		0.509091		0.532332		0.625		0.696854		0.534483		0.659791		0.710526		0.580114
		0.5		0.518781		0.507692		0.682779		0.191176		0.411572		0.443299		0.705724		0.378378		0.52357		0.546667		0.44745
		0.5		0.554454		0.251852		0.523315		0.428571		0.532831		0.473684		0.676739		0.5		0.582059		0.451613		0.57951
		0.627907		0.623895		0.474576		0.762343		0.75		0.582768		0.418919		0.474881		0.580645		0.544727		0.716667		0.612259
		0.5		0.626402		0.636364		-1.83062		0.416667		0.404246		0.333333		0.487426		0.333333		0.423698		0.608696		0.472953
		0.622222		0.452905		0.458333		0.571685		0.397059		0.411102		0.361702		0.368959		0.5		0.515742		0.506494		0.689605
		0.6		0.433737		0.641026		0.801535		0.535714		0.372307		0.472727		0.644973		0.439024		0.426372		0.484375		0.351234
		0.510204		0.487726		0.507937		0.585425		0.507692		0.412253		0.4		0.750203		0.543478		0.493836		0.42029		0.491438
		0.416667		0.54202		0.444444		0.695349		0.487805		0.534559		0.433333		0.601629		0.575758		0.641274		0.492537		0.57445
		0.69863		0.439907		0.693694		0.444684		0.517241		0.505023		0.586207		0.680709		0.244444		0.558927		0.644068		0.451935
		0.457627		0.479851		0.257353		0.773854		0.45614		0.452914		0.845455		0.754372		0.382353		0.581497		0.586957		0.733404
		0.438596		0.492413		0.295918		0.698948		0.421053		0.464346		0.625		0.522847		0.62069		0.643325		0.337079		0.663259
		0.413793		0.561431		0.29661		0.827949		0.465517		0.517576		0.791045		0.578898		0.348837		0.338332		0.463768		0.529371
		0.5		0.525735		0.457143		0.438078		0.467532		0.431627		0.217391		0.435742		0.552632		0.465574		0.154545		0.524391
		0.630769		0.48434		0.242424		0.338686		0.533333		0.435006		0.62037		0.53133		0.542857		0.770025		0.304348		0.437305
		0.482759		0.461189		0.692308		0.519728		0.376623		0.547534		0.135593		0.581219		0.581818		0.315035		0.438202		0.586961
		0.516129		0.416775		0.285714		0.26406		0.333333		0.574251		0.745614		0.488766		0.8		0.553006		0.738372		0.517466
		0.55		0.344533		0.181818		0.69529		0.4		0.519678		0.239521		0.612706		0.527778		0.554536		0.67		0.519325
		0.395604		0.443489		0.780488		0.788568		0.5		0.417023		0.533333		0.616548		0.7		0.599679		0.371795		0.609963
		0.389831		0.389041		0.538462		0.701872		0.554348		0.446915		0.28		0.573764		0.391304		0.534816		0.703704		0.407064
		0.459016		0.503446		0.755556		0.69187		0.529412		0.400017		0.539474		0.357498		0.514286		0.455053		0.442308		0.656848
		0.426471		0.427098		0.419355		0.524021		0.577465		0.578123		0.49505		0.600681		0.5		0.543216		0.458333		0.633784
		0.55814		0.526989		0.311111		0.634277		0.5		0.693371		0.347222		0.596016		0.333333		0.420748		0.419753		0.649655
		0.484848		0.480184		0.684783		0.56656		0.45		0.301784		0.708861		0.5241		0.358491		0.464787		0.484848		0.517936
		0.34375		0.323367		0.560976		0.430368		0.465517		0.477892		0.653846		0.568766		0.446809		0.335258		0.588235		0.773575
		0.290323		0.596988		0.721649		0.564046		0.555556		0.498991		0.517241		0.540419		0.517857		0.495917		0.722222		0.764714
		0.622642		0.471831		0.305556		0.616401		0.954545		0.384443		0.63		0.63037		0.595745		0.45673		0.385965		0.559817
		0.358974		0.605455		0.393617		0.458088		0.461538		0.539968		0.577778		0.636402		0.12		0.421362		0.409091		0.671542
		0.338983		0.361804		0.361345		0.643516		0.410714		0.316087		0.69863		0.544149		0.588235		0.451684		0.385965		0.606101
		0.422535		0.529787		0.493151		0.392956		0.484848		0.460772		0.39		0.72215		0.641026		0.563594		0.5875		0.508933
		0.622222		0.220638		0.369863		0.740435		0.534483		0.464309		0.7		0.689301		0.53125		0.410658		0.415094		0.46939
		0.538462		0.500349		0.24031		0.677937		0.488889		0.420374		0.539216		0.477126		0.540541		0.512321		0.581395		0.504935
		0.471429		0.433655		0.28022		0.495778		0.490196		0.46942		0.716129		0.529291		0.473684		0.651098		0.524272		0.647863
		0.3		0.444003		0.711864		0.699673		0.403226		0.514564		0.451613		0.695836		0.305556		0.510269		0.45283		0.620621
		0.433962		0.531753		0.738095		0.727374		0.585366		0.608409		0.446429		0.463262		0.5		0.548769		0.369863		0.66266
		0.439394		0.385461		0.74026		0.399985		0.511628		0.591907		0.85		0.549242		0.25974		0.580743		0.612069		0.455717
		0.508772		0.508573		0.60119		0.448515		0.4		0.518065		0.59434		0.474667		0.47619		0.446396		0.465909		0.491793
		0.368421		0.463435		0.513158		0.820026		0.605263		0.429889		0.554622		0.545533		0.483871		0.677355		0.479167		0.50229
		0.571429		0.411449		0.782313		0.513872		0.479452		0.430233		0.544304		0.781481		0.561404		0.550398		0.380952		0.535722
		0.55		0.444246		0.326923		0.608863		0.461538		0.497638		0.4		0.6281		0.491803		0.416965		0.555556		0.539406
		0.333333		0.394465		0.5		0.619291		0.692308		0.609273		0.342105		0.603394		0.534247		0.645626		0.431373		0.462035
		0.59375		0.478506		0.62069		0.634922		0.370968		0.608079		0.60241		0.706263		0.2		0.480611		0.357143		0.673521
		0.47541		0.513335		0.313043		0.487405		0.547619		0.495891		0.53125		0.546643		0.384615		0.530411		0.611111		0.521238
		0.407407		0.413059		0.56044		0.596985		0.674157		0.588775		0.438596		0.553924		0.652778		0.449371		0.647059		0.58896
		0.514286		0.64484		0.549383		0.52364		0.446154		0.550031		0.473684		0.656598		0.487805		0.639301		0.421053		0.511077
		0.536232		0.526781		0.663793		0.460831		0.635294		0.431623		0.681818		0.585062		0.574074		0.252973		0.470588		0.514993
		0.426471		0.392485		0.527027		0.526456		0.642857		0.543962		0.806452		0.625396		0.371429		0.530652		0.40678		0.466662
		0.476923		0.489914		0.818182		0.815367		0.632653		0.330624		0.722628		0.56746		0.487805		0.502175		0.659091		0.505546
		0.432432		0.502399		0.643564		0.474452		0.482759		0.538297		0.421053		0.650248		0.384615		0.679351		0.321429		0.458537
		0.531915		0.538307		0.395604		0.423324		0.226667		0.438201		0.533333		0.498477		0.574468		0.574845		0.549296		0.635766
		0.295775		0.487973		0.763052		0.741269		0.469697		0.587511		0.519231		0.6691		0.213115		0.438767		0.76378		0.502449
		0.523077		0.544364		0.626087		0.54392		0.590909		0.507666		0.759615		0.641443		0.479167		0.550446		0.477612		0.481829
		0.557692		0.477622		0.428571		0.798406		0.358974		0.446154		0.595506		0.749309		0.435897		0.474349		0.721739		0.620212
		0.490196		0.372947		0.794118		0.531807		0.5		0.440497		0.25		0.579647		0.675676		0.601935		0.542373		0.420791
		0.604167		0.483104		0.815126		0.671668		0.677966		0.370607		0.549296		0.459563		0.130435		0.378657		0.671533		0.695182
		0.557692		0.552527		0.47619		-0.211807		0.537037		0.405078		0.69		0.795245		0.528302		0.583705		0.481481		0.501542
		0.641026		0.438586		0.352941		0.681324		0.581818		0.614567		0.763889		0.558809		0.575758		0.418953		0.527778		0.578668
		0.5		0.506042		0.344828		0.553715		0.157895		0.424703		0.315068		0.504674		0.466667		0.5775		0.357143		0.525187
		0.517857		0.358705		0.470588		0.429274		0.653333		0.6529		0.533333		0.527722		0.522727		0.669362		0.578947		0.55561
		0.294737		0.455352		0.458333		0.657758		0.383721		0.409709		0.37963		0.526795		0.365385		0.49764		0.8875		0.621427
		0.55		0.619919		0.662651		0.519699		0.6		0.635799		0.251969		0.62413		0.651163		0.566943		0.368932		0.532714
		0.54		0.498554		0.972973		0.583791		0.375		0.476808		0.691275		0.696452		0.605634		0.46223		0.383721		0.637603
		0.509091		0.605478		0.555556		0.575356		0.641791		0.456606		0.606061		0.601135		0.5		0.309865		0.5		0.725294
		0.596154		0.303173		0.439252		0.59685		0.4		0.523896		0.762376		0.662905		0.47619		1.50968		0.388889		0.674816
		0.470588		0.5572		0.313253		0.503131		0.681818		0.419825		0.780303		0.560954		0.48		0.475648		0.617021		0.415782
		0.6		0.421511		0.529412		0.70167		0.574468		0.554403		0.591398		0.457017		0.609375		0.464291		0.552941		0.625101
		0.430556		0.35611		0.719101		0.77102		0.53125		0.395194		0.442857		0.643896		0.697674		0.496126		0.480392		0.501704
		0.52381		0.543042		0.518519		0.679568		0.436364		0.495881		0.328358		0.533666		0.685185		0.393935		0.494845		0.564989
		0.493506		0.408547		0.642857		0.452926		0.617978		0.445596		0.482143		0.583709		0.333333		0.54879		0.554054		0.702181
		0.346154		0.497889		0.435484		0.746518		0.578125		0.484854		0.333333		0.720485		0.40625		0.531186		0.595238		0.536206
		0.4375		0.357617		0.448276		0.490483		0.465116		0.426215		0.753846		0.410453		0.444444		0.420269				0.647964
		0.32		0.445704		0.30303		0.593448		0.320755		0.584847		0.648649		0.609465		0.5		0.391885				0.539509
		0.5		0.643783		0.604167		0.496618		0.545455		0.593257		0.209302		0.764329		0.520833		0.443535				0.445904
		0.590361		0.512164		0.576923		0.834099		0.351351		0.355458		0.5		0.723109		0.46		0.383273				0.524677
		0.594595		0.49619		0.705882		0.79738		0.625		0.455654		0.55		0.567215		0.473684		0.48052				0.569516
		0.513158		0.490697		0.413043		0.686097		0.52381		0.527493		0.643836		0.606007		0.466667		0.41935				0.556474
		0.581081		0.552749		0.568182		0.526586		0.514286		0.489441		0.80597		0.556658		0.489796		0.491375				0.375395
		0.545455		0.462324		0.484375		0.501339		0.481481		0.593951		0.735537		0.746378		0.5		0.598944				0.61962
		0.470588		0.359962		0.38255		0.501059		0.325581		0.599497		0.415385		0.628413		0.375		0.527118				0.557783
		0.571429		0.492907		0.4		0.568527		0.338983		0.633054		0.378641		0.493644		0.392157		0.428562				0.721934
		0.566667		0.599709		0.541176		0.716771		0.489362		0.526685		0.493671		0.542445		0.641026		0.568187				0.766479
		0.574074		0.515582		0.469697		0.477523		0.459016		0.453765		0.655556		0.511311		0.3125		0.583236				0.601776
		0.440678		0.677926		0.607595		0.376471		0.630435		0.541494		0.424242		0.622266		0.416667		0.605237				0.510888
		0.44898		0.359084		0.410714		0.679471		0.548387		0.582477		0.539474		0.442467		0.488889		0.565826				0.619634
		0.508197		0.523713		0.690476		0.511593		0.633333		0.46688		0.47619		0.758363		0.447368		0.6146				0.365986
		0.54386		0.537298		0.5		0.746125		0.482759		0.360295		0.622951		0.680762		0.521739		0.550454				0.644738
		0.55		0.619473		0.666667		0.632288		0.516129		0.596651		0.326531		0.672423		0.42623		0.517865				0.654559
		0.550725		0.626451		0.62766		0.687822		0.514286		0.472469		0.375		0.413428		0.470588		0.383518				0.533943
		0.6		0.523739		0.441176		0.425254		0.428571		0.558576		0.556701		0.635966		0.571429		0.501195				0.541829
		0.604651		0.481065		0.59633		0.522349		0.324324		0.5676		0.526316		0.524691		0.4		0.507964				0.588866
		0.349206		0.522097		0.554348		0.491544		0.4		0.458074		0.581081		0.626001		0.596491		0.483445				0.452615
		0.427083		0.462443		0.606383		0.632303		0.481481		0.479075		0.666667		0.542953		0.425532		0.559749				0.671969
		0.525424		0.411563		0.292683		0.566572		0.351351		0.532094				0.702455		0.6		0.556333				0.573477
		0.5		0.41764		0.6375		0.585919		0.54386		0.503937				0.695619		0.459459		0.654222				0.587473
		0.623656		0.518732		0.560976		0.610147		0.512821		0.742135				0.751001		0.511628		0.454257				0.585035
		0.406593		0.395078		0.530303		0.462225		0.373494		0.461628				0.603464		0.307692		0.683053				0.571167
		0.632653		0.603481		0.630769		0.648626		0.481481		0.608257				0.7558		0.568182		0.617877				0.634026
		0.277778		0.516336		0.423077		0.450118		0.413043		0.496054				0.449666		0.395349		0.438145				0.388794
		0.646341		0.553964		0.277311		0.450657		0.638554		0.549521				0.773249		0.457627		0.508383				0.508645
		0.482143		0.643804		0.507042		0.632827		0.275		0.447918				0.485874		0.574468		0.518224				0.693727
		0.485714		0.552622		0.425532		0.553166		0.447368		0.708737				0.668279		0.142857		0.502789				0.519583
		0.510638		0.406222		0.154545		0.513281		0.717949		0.540874				0.774361		0.527273		0.489045				0.640749
		0.528302		0.545412		0.354545		0.790859		0.485294		0.458055				0.760695		0.40625		0.530353				0.515514
		0.588235		0.556282		0.765152		0.457105		0.391304		0.531428				0.485352		0.333333		0.622836				0.39675
		0.522727		0.527211		0.565657		0.630804		0.666667		0.583228				0.642034		0.520833		0.559704				0.456913
		0.553191		0.536069		0.408163		0.603349		0.538462		0.573783				0.576334		0.595745		0.414711				0.476446
		0.382979		0.448471		0.421053		0.461549		0.507463		0.650669				0.638682		0.235294		0.546927				0.561256
		0.538462		0.583214		0.4		0.744781		0.255556		0.419782				0.717826		0.447761		0.653617				0.630712
		0.479167		0.459363		0.639344		0.60728		0.45		0.451628				0.746205		0.3		0.555312				0.796064
		0.469388		0.43074		0.61039		0.652907		0.571429		0.53316				0.683518		0.230769		0.434364				0.609587
		0.677419		0.504839		0.632653		-0.602443		0.585366		0.521849				0.603134		0.324324		0.506946				0.540595
		0.403509		0.440434		0.532468		0.308843		0.605263		0.558014				0.64536		0.459459		0.435413				0.475415
		0.592593		0.571927		0.776471		0.686603		0.677966		0.556829				0.470693		0.0689655		0.535913				0.533124
		0.392857		0.487803		0.452055		0.610109		0.616667		0.543861				0.766841		0.3		0.705693				0.708959
		0.354839		0.340951		0.506667		0.534395		0.369565		0.570611				0.608604		0.5		0.647899				0.710836
		0.432432		0.520624		0.492308		0.578491		0.511111		0.563753				0.570236		0.258065		0.493122				0.590146
		0.575342		0.414354		0.748148		0.643335		0.267857		0.617461				0.626414		0.322581		0.546635				0.505148
		0.482143		0.575794		0.525424		0.584867		0.54902		0.586137				0.792192		0.976744		0.471822				0.472714
		0.462963		0.457351		0.363636		0.545011		0.32967		0.624102				-2.85843		0.653846		0.349718				0.610349
		0.552632		0.552099		0.541667		0.504252		0.462963		0.372826				0.329457		0.531915		0.620734				0.601453
		0.547619		0.536867		0.358974		0.712036		0.515625		0.389616				0.706753		0.465517		0.488204				0.520322
		0.457627		0.460681		0.492063		0.546163		0.415094		0.545997				0.428998		0.621622		0.567362				0.616084
		0.428571		0.404295		0.555556		0.404264		0.517857		0.485515				0.535126		0.5		0.55814				0.532672
		0.633333		0.603026		0.306306		0.555057		0.52		0.571114				0.573881		0.419355		0.545826				0.524845
		0.431034		0.416258		0.742647		0.606821		0.411765		0.596562				0.729582		0.666667		0.385354				0.585687
		0.508197		0.71771		0.704082		0.477359		0.584906		0.413892				0.767109		0.5		0.490941				0.469049
		0.388889		0.44246		0.70339		0.686772		0.33871		0.598976				0.390187		0.560976		0.606438				0.447298
		0.638889		0.48196		0.542857		0.119677		0.537037		0.479406				0.723984		0.456522		0.358423				0.647334
		0.105263		0.522043		0.757576		0.527124		0.45614		0.523727				0.526613		0.424242		0.442157				0.582129
		0.5		0.554817		0.307692		0.519364		0.465517		0.381724				0.619927		0.755556		0.544673				0.620846
		0.5625		0.545517		0.714286		0.644599		0.521739		0.588208				0.533425		0.617647		0.632443				0.495705
		0.563636		0.509129		0.818182		0.586686		0.478261		0.719657				0.737867		0.37931		0.461701				0.228099
		0.547619		0.47711		0.219512		0.61163		0.589286		0.462724				0.507299		0.651163		0.537062				0.547728
		0.590164		0.499749		0.461538		0.450413		0.387755		0.522714				0.614763		0.447368		0.452332				0.704186
		0.40625		0.551108		0.244444		0.623921		0.5		0.6811				0.607847		0.457143		0.497949				0.71453
		0.54717		0.581985		0.580645		0.668976		0.483333		0.501481				0.52038		0.418182		0.31678				0.571546
		0.589286		0.480031		0.688889		0.58707		0.491803		0.6678				0.513939		0.2		0.540631				0.545886
		0.573529		0.579958		0.315217		0.6034		0.685185		0.58295				0.464965		0.472222		0.552659				0.616913
		0.517241		0.496725		0.439024		0.519773		0.708333		0.402644				0.636991		0.3		0.41546				0.570716
		0.488889		0.452797		0.278351		0.614107		0.490909		0.624203				0.742355		0.608696		0.499723				0.477985
		0.461538		0.469694		0.694444		0.532387		0.808824		0.654444				0.510415		0.485714		0.497571				0.588791
		0.586957		0.454797		0.606383		0.756196		0.571429		0.442374				0.600519		0.5		0.349025				0.502158
		0.525		0.470148		0.638655		0.539358		0.25		0.456284				0.376615		0.666667		0.561515				0.6175
		0.425926		0.41594		0.506849		0.722556		0.583333		0.455947				0.39203		0.641509		0.589341				0.428599
		0.380952		0.523017		0.630137		0.549126		0.602941		0.462111				0.549552		0.553191		0.497476				0.555381
		0.571429		0.676674		0.75969		0.701509		0.464286		0.618485				0.803695		0.482143		0.35078				0.478655
		0.541667		0.509787				0.405856		0.492308		0.50704				0.509151		0.404255		0.515789				0.68471
		0.47541		0.488797				0.763593		0.512195		0.512343				0.636697		0.88		0.436347				0.177268
		0.569231		0.580014				0.778872		0.482759		0.643538				0.657472		0.411765		0.293855				0.497987
		0.474576		0.434837				0.605381		0.54386		0.479138				0.523135		0.358974		0.474187				0.59943
		0.325		0.498306				0.72566		0.578947		0.571135				0.587885		0.46875		0.525881				0.669781
		0.54717		0.565462				0.600819		0.534483		0.639545				0.604297		0.459459		0.469984				0.631003
		0.409091		0.518919				0.611989		0.532468		0.583175				0.565		0.526316		0.478252				0.44684
		0.456522		0.398269				0.506407		0.466667		0.412195				0.48707		0.694444		0.364881				0.489407
		0.47619		0.553833				0.644598		0.623377		0.491167				0.556877		0.5		0.473897				0.553265
		0.418605		0.474473				0.638217		0.666667		0.44742				0.554968		0.74026		0.459897				0.483206
		0.43662		0.485608				0.780703		0.6		0.445575				0.72986		0.52381		0.359597				0.453601
		0.489362		0.371733				0.414059		0.5		0.432404				0.542687		0.516129		0.638123				0.40111
		0.416667		0.407339				0.506954		0.445652		0.502882				0.683091				0.388578				0.760025
		0.4		0.434616				0.662999		0.470588		0.301395				0.68075				0.425605				0.617192
		0.337209		0.588607				0.480186		0.422535		0.539043				0.530364				0.410015				0.51362
		0.241935		0.626814				0.685916		0.5		0.433859				0.759668				0.41664				0.478826
		0.325301		0.486798				0.525962		0.55		0.598331				0.505337				0.55113				0.478608
		0.435484		0.45583				0.623013		0.534483		0.500438				0.486711				0.503661				0.544433
		0.421053		0.559838				0.443789		0.444444		0.505384				0.499293				0.382546				0.557235
		0.414634		0.41192				0.524663		0.0454545		0.441679				0.57195				0.472744				0.618916
		0.435897		0.527147				0.664943		0.538462		0.484276				0.737992				0.502706				0.408653
		0.422222		0.563085				0.680156		0.589286		0.665344				0.564629				0.636954				0.670531
		0.560606		0.49329				0.612271		0.515152		0.632589				0.662489				0.511175				0.645087
		0.555556		0.615931				0.719771		0.465517		0.42862				0.673944				0.661621				0.622311
		0.484848		0.520839				0.677616		0.511111		0.639806				0.57197				0.468437				0.601165
		0.626506		0.579335				0.570179		0.509804		0.458692				0.719887				0.48125				0.42706
		0.590909		0.442949				0.640671		0.596774		0.374405				0.540544				0.637024				0.436137
		0.552632		0.53187				0.713895		0.414634		0.500394				0.600484				0.51205				0.558678
		0.415094		0.549563				3.22816		0.488372		0.49893				0.586248				0.564152				0.537304
		0.471698		0.610259				0.435799		0.6		0.385676				0.751576				0.451391				0.596613
		0.551282		0.684244				0.565235		0.394737		0.470618				0.560922				0.495881				0.634476
		0.484848		0.526152				-2.635		0.520548		0.627944				0.42825				0.546611				0.667052
		0.542373		0.527701				0.542423		0.538462		0.525221				0.499289				0.575157				0.445244
		0.418605		0.427223				0.543308		0.307692		0.476803				0.456326				0.417974				0.611291
		0.454545		0.506236				0.483398		0.629032		0.596413				0.550096				0.546593				0.564395
		0.6		0.592016				0.813907		0.452381		0.550102				0.503711				0.455634				0.56312
		0.447368		0.524579				0.742686		0.325843		0.430913				0.665952				0.526989				0.439157
		0.533333		0.518998				0.714695		0.553846		0.566482				0.605382				0.517572				0.47629
		0.4		0.682469				0.735705		0.364706		0.465666				0.677669				0.484678				0.685519
		0.348837		0.487271				0.695059		0.357143		0.437136				0.793905				0.488729				0.700402
		0.5		0.519261				0.548777		0.367347		0.40768				0.663047				0.453584				0.561906
		0.5		0.684862				0.630991		0.517241		0.317874				0.697047				0.469889				0.511143
		0.372093		0.699128				0.432379		0.773333		0.516887				0.643326				0.593749				0.574687
		0.5		0.659461				-0.817567		0.530303		0.615745				0.563079				0.356193				0.510063
		0.377778		0.677802				0.562079		0.409091		0.541574				0.561209				0.491411				0.544015
		0.4		0.617694				0.505438		0.641026		0.583776				0.307398				0.51412				0.643344
		0.489796		0.494065				0.646645		0.5		0.52001				0.705526				0.447552				0.463238
		0.583333		0.543535				0.636226		0.322034		0.602059				0.723327				0.44994				0.475473
		0.30137		0.531965				0.590866		0.462963		0.50524				0.580743				0.447639				0.704551
		0.542373		0.400475				0.524248		0.418182		0.540282				0.552038				0.487875				0.43432
		0.561404		0.360923				0.467319				0.479564				0.542262				0.558089				0.641182
		0.586207		0.576049				0.509431				0.501548				0.522366				0.593914				0.533884
		0.5		0.50013				0.575918				0.637564				0.514915				0.500363				0.651465
		0.369231		0.669155				0.459042				0.407973				0.713889				0.292525				0.381352
		0.517241		0.44848				0.586638				0.568131				0.661788				0.340896				0.567593
		0.483871		0.656628				0.417058				0.429011				0.605724				0.568049				0.591378
		0.45		0.68038				0.756543				0.625559				0.556733				0.694				0.392025
		0.604396		0.509536				0.774109				0.601852				0.657721				0.533868				0.637284
		0.610169		0.333185				0.445336				0.574992				0.644372				0.529821				0.633419
		0.540984		0.487831				0.630809				0.496053				0.690201				0.528984				0.71921
		0.573529		0.592143				0.577969				0.597471				0.475094				0.565191				0.551533
		0.44186		0.442762				0.550755				0.409858				0.438962				0.560927				0.466025
		0.515152		0.480094				0.656661				0.620114				0.512494				0.342138				0.679528
		0.65625		0.662375				0.500129				0.582357				0.584566				0.444139				0.565198
		0.709677		0.589731				0.506276				0.483832				0.696759				0.480719				0.311947
		0.377358		0.528232				0.45254				0.509231				0.703346				0.606328				0.423201
		0.641026		0.596323				0.644173				0.491372				0.716183				0.436769				0.718021
		0.661017		0.520998				0.792579				0.483604				0.623188				0.432243				0.479363
		0.577465		0.329025				0.651771				0.510084				0.680607				0.525221				0.494473
		0.377778		0.553213				0.523922				0.52127				0.501314				0.637829				0.614457
		0.461538		0.479208				0.52627				0.499394				0.576659				0.438404				0.686038
		0.528571		0.571757				0.591459				0.501838				0.716599				0.579279				0.508311
		0.7		0.496085				0.501392				0.384587				0.69059				0.488794				0.474475
		0.566038		0.591676				0.721114				0.46841				0.589926				0.314773				0.441258
		0.560606		0.535131				0.697758				0.508005				0.578155				0.420861				0.529691
		0.491228		0.578861				0.511777				0.454087				0.512359				0.259907				0.65565
		0.631579		0.539409				0.711105				0.548446				0.699875				0.51832				0.55444
		0.428571		0.465597				0.466202				0.548419				0.567232				0.454122				0.665683
		0.45		0.547854				0.499577				0.471626				0.59247				0.457089				0.689716
		0.666667		0.493578				0.562117				0.458983				0.754143				0.5695				0.594117
		0.40625		0.45174				0.306308				0.414145				0.549731				0.489651				0.472829
		0.52459		0.488877				0.690719				0.47775				0.726747				0.338392				0.551028
		0.592593		0.485172				0.612492				0.351212				0.413145				0.497261				0.599302
		0.485714		0.398358				0.487947				0.469528				0.677302				0.536015				0.667544
		0.463768		0.553073				0.42307				0.771581				0.797039				0.573915				0.636531
		0.573529		0.483687				0.428778				0.56923				0.626341				0.483531				0.490868
		0.523077		0.425854				0.481178				0.544785				0.543963				0.401086				0.524137
		0.567568		0.508727				0.541883				0.546331				0.595131				0.421517				0.665576
		0.468085		0.501643				0.656047				0.597962				0.584394				0.538225				0.588551
		0.704225		0.545885				0.485006				0.504434				0.598112				0.410623				0.593072
		0.476923		0.430943				0.743608				0.58009				0.529951				0.519662				0.669203
		0.442308		0.576029				-0.271086				0.514749				0.492743				0.394536				0.58676
		0.509804		0.44392				0.47305				0.578319				0.546768				0.38691				0.576062
		0.395833		0.517322				0.718344				0.568511				0.552291				0.423753				0.676261
		0.442308		0.457515				0.518189				0.541489				0.55183				0.312861				0.559096
		0.358974		0.37564				0.475043				0.412576				0.675931				0.600971				0.483885
		0.5		0.574806				0.682347				0.488101				0.527825				0.615301				0.535811
		0.482143		0.348796				0.580885				0.460378				0.388362				0.752768				0.552961
		0.705263		0.643432				0.730662				0.612195				0.535624				0.449204				0.562138
		0.45		0.495126				0.507899				0.550565				0.649518				0.479393				0.644629
		0.46		0.561974				0.737887				0.561893				0.667487				0.530775				0.530922
		0.490909		0.533614				0.401696				0.36627				0.661183				0.464811				0.551877
		0.403846		0.575467				0.717027				0.390126				0.694313				0.417779				0.487023
		0.529412		0.53774				0.549361				0.449158				0.623788				0.537735				0.641041
		0.4		0.417562				0.704789				0.582394				0.75805				0.422617				0.439575
		0.569444		0.549709				0.629937				0.586048				0.311954				0.268892				0.619052
		0.47619		0.510466				0.330224				0.633537				0.64173				0.512473				0.524449
		0.506494		0.477246				0.626653				0.520976				0.554378				0.505183				0.643933
		0.653846		0.403831				0.42278				0.471195				0.604233				0.564184				0.573016
		0.5625		0.447396				0.554044				0.426483				0.728067				0.463779				0.602617
		0.68		0.303637				0.764354				0.523854				0.665234				0.445406				0.694634
		0.5		0.561154				0.483873				0.474002				0.66102				0.67101				0.543346
		0.409639		0.534703				0.774641				0.502588				0.738432				0.562788				0.655711
		0.405405		0.413877				0.548657				0.615281				0.721139				0.550738				0.31675
		0.486842		0.626066				0.668296				0.294263				0.474161				0.65859				0.650277
		0.418919		0.533921				0.555784				0.303222				0.773733				0.613596				0.486278
		0.454545		0.541144				0.621679				0.633232				0.665721				0.436553				0.729233
		0.529412		0.516536				0.744034				0.440645				0.528848				0.470987				0.583626
		0.428571		0.398238				0.709772				0.478571				0.657867				0.395751				0.592594
		0.433333		0.511968				0.522653				0.536324				0.459799				0.590359				0.680827
		0.425926		0.395677				0.72279				0.685894				0.413987				0.518169				0.495642
		0.559322		0.417532				0.498109				0.433557				0.367722				0.476838				0.524137
		0.55102		0.543228				0.534482				0.440876				0.753393				0.546864				0.505049
		0.491803		0.341765				0.762597				0.43017				0.719221				0.516707				0.652279
		0.45614		0.448124				0.687957				0.510822				0.697027				0.610489				0.496591
		0.45		0.513908				0.587109				0.530391				0.56281				0.487146				0.508732
		0.449275		0.306565				0.670423				0.419604				0.44456				0.585821				0.55534
		0.4		0.502645				0.642516				0.518575				0.36211				0.688505				0.671753
		0.395349		0.579608				0.743107				0.374894				0.766992				0.486009				0.460955
		0.650794		0.519561				0.641282				0.415166				0.382061				0.487249				0.645514
		0.572917		0.48491				0.616164				0.455215				0.593842				0.426069				0.594483
		0.474576		0.461623				0.755911				0.500826				0.490832				0.509011				0.613244
		0.5		0.567419				0.598878				0.311888				0.621048				0.507666				0.495996
		0.376344		0.386679				0.658363				0.512778				0.376587				0.517802				0.649273
		0.593407		0.582915				0.714178				0.462077				0.782966				0.514654				0.557387
		0.367347		0.433069				0.642814				0.241044				0.481376				0.388076				0.491454
		0.722222		0.658369				0.774686				0.315039				0.468451				0.444284				0.492186
		0.353659		0.590343				0.621252				0.487571				0.412417				0.687784				0.566452
		0.517857		0.380389				0.572244				0.557874				0.582136				0.5477				0.7446
		0.514286		0.534065				0.518145				0.40749				0.46374				0.422497				0.554436
		0.489362		0.480095				0.528422				0.674122				0.712793				0.471323				0.498737
		0.471698		0.46645				0.666795				0.414167				0.627843				0.459285				0.645581
				0.616254				0.636406				0.453193				0.651306				0.394861				0.501974
				0.586159				0.724927				0.594634				0.468349				0.437116				0.517983
				0.61054				0.440056				0.554268				0.607956				0.676435				0.363831
				0.401042				0.746544				0.574322				0.575122				0.624208				0.590328
				0.494323				0.587683				0.541905				0.66687				0.527698				0.46797
				0.477774				0.363931				0.723098				0.453948				0.655925				0.473372
				0.517595				0.711979				0.435572				0.591226				0.505751				0.492494
				0.493491				0.497615				0.489363				0.533492				0.654536				0.536995
				0.430929				0.527711				0.383273				0.662428				0.480442				0.600752
				0.353549				0.786268				0.518633				0.58349				0.510492				0.522453
				0.608506				0.529486				0.584211				0.589599				0.520542				0.440392
				0.503102				0.574886				0.647125				0.620594				0.547273				0.529934
				0.468707				0.525469				0.566755				0.439734				0.477703				0.52736
				0.534845				0.700419				0.728574				0.778527				0.436811				0.389936
				0.602071				0.796227				0.568934				0.60432				0.586659				0.443029
				0.46215				0.683096				0.496141				0.459759				0.347171				0.656002
				0.629564				0.762151				0.470837				0.772209				0.671137				0.668346
				0.613455				0.57292				0.512356				0.536923				0.547588				0.737211
				0.43137				0.691433				0.447951				0.660404				0.410902				0.42549
				0.442108				0.379674				0.427347				0.561203				0.334255				0.543558
				0.567666				0.632276				0.473437				0.462517				0.41504				0.628286
				0.481092				0.643817				0.345581				0.503313				0.446889				0.342583
				0.533545				0.814318				0.487347				0.440052				0.585792				0.436309
				0.557796				0.705503				0.427701				0.75088				0.573589				0.608678
				0.706175				0.689454				0.533244				0.59101				0.360414				0.690829
				0.46019				0.602576				0.467786				0.656727				0.429205				0.573979
				0.558633				0.793952				0.641891				0.675744				0.483652				0.461048
				0.480697				0.814301				0.446901				0.557438				0.461239				0.614436
				0.616241				0.633734				0.620367				0.50772				0.46239				0.637211
				0.387079				0.615745				0.42705				0.416353				0.50363				0.569776
				0.56483				0.678555				0.373074				0.45471				0.43033				0.481404
				0.552517				0.832883				0.522721				0.523207				0.390226				0.667585
				0.42323				0.535511				0.581047				0.712075				0.463462				0.368736
				0.397871				0.676022				0.595848				0.719797				0.383689				0.431709
				0.415073				0.467144				0.516751				0.52727				0.626085				0.661247
				0.571237				0.658434				0.368971				0.555486				0.576597				0.489447
				0.458462				0.628907				0.543864				0.754143				0.33424				0.743673
				0.448183				0.422657				0.283067				0.424546				0.524445				0.457555
				0.456352				0.647295				0.509633				0.670748				0.35331				0.671714
				0.569204				0.687982				0.511843				0.593697				0.448441				0.435611
				0.592827				0.76069				0.429888				0.62259				0.57275				0.760847
				0.622397				0.695578				0.478535				0.572948				0.603477				0.452853
				0.642501				0.663146				0.675452				0.500932				0.578456				0.473077
				0.390258				0.586652				0.51505				0.465851				0.52022				0.48862
				0.492532				0.489491				0.473839				0.567668				0.38309				0.632924
				0.553938				0.693198				0.453674				0.294669				0.515044				0.637541
				0.432061				0.558255				0.617184				0.609132				0.497793				0.671285
				0.404692				0.553242				0.4958				0.599482				0.590122				0.588587
				0.492063				0.697333				0.364767				0.568593				0.331279				0.647993
				0.492854				0.534465				0.501578				0.564422				0.328237				0.530702
				0.379682				0.764897				0.479687				0.589175				0.568116				0.547326
				0.355089				0.524864				0.512404				0.747997				0.39208				0.634343
				0.502504				0.458568				0.41017				0.437339				0.403233				0.679841
				0.425864				0.565131				0.434599				0.504064				0.612908				0.555968
				0.650804				0.536463				0.558749				0.595225				0.462955				0.545466
				0.402967				0.798941				0.477644				0.729703				0.573417				0.505428
				0.612645				0.702241				0.555267				0.50378				0.510292				0.457843
				0.543885				0.599217				0.425236				0.616017				0.488906				0.616766
				0.528992				1.05033				0.56317				0.561361				0.671851				0.638989
				0.522814				0.700753				0.529691				0.636236				0.590487				0.59268
				0.537117				0.469822				0.454353				0.771413				0.413812				0.580751
				0.548546				0.646577				0.605229				0.55378				0.514297				0.351012
				0.466703				0.659343				0.544361				0.452165				0.671589				0.59351
				0.550619				0.467614				0.48951				0.701466				0.426971				0.570456
				0.538698				0.69158				0.447842				0.625526				0.366086				0.448164
				0.528477				0.653381				0.377053				0.551542				0.494454				0.489202
				0.49703				0.747699				0.510603				0.614249				0.509255				0.633903
				0.5048				0.561727				0.478346				0.749262				0.564285				0.692175
				0.436053				0.696869				0.454693				0.370373				0.496751				0.488463
				0.757635				1.63888				0.66509				0.639054				0.471355				0.588087
				0.638272				0.665426				0.48811				0.611329				0.580178				0.633407
				0.568122				0.217211				0.548135				0.511751				0.612452				0.556054
				0.35846				0.473071				0.454424				0.50626				0.643207				0.558756
				0.660425				0.740857				0.447463				0.575615				0.545775				0.624204
				0.560443				0.483964				0.543319				0.630181				0.422846				0.55326
				0.374311				0.468166				0.525249				0.497611				0.546797				0.563961
				0.569946				0.645846				0.430592				0.622955				0.475872				0.606361
				0.561584				0.451166				0.680135				0.666607				0.487843				0.563592
				0.586353				0.587825				0.564168				0.572728				0.359739				0.646947
				0.346616				0.741536				0.668226				0.366046				0.386475				0.663304
				0.566722				0.444777				0.596869				0.686016				0.529616				0.591713
				0.334631				0.609923				0.257414				0.527537				0.538889				0.618802
				0.522743				0.627082				0.535933				0.361494				0.609008				0.421028
				0.375599				0.530551				0.620126				0.641122				0.466038				0.489058
				0.479756				0.580822				0.48198				0.442067				0.636359				0.669544
				0.548122				0.533099				0.537314				0.657633				0.668898				0.491828
				0.500883				0.694424				0.348253				0.524456				0.501658				0.514206
				0.449659				0.667418				0.483335				0.396852				0.315161				0.574151
				0.490583				0.462373				0.298693				0.654897				0.546802				0.424083
				0.542923				0.702306				0.567219				0.629579				0.445722				0.480963
				0.461139				0.710596				0.431496				0.555912				0.699329				0.757949
				0.395423				0.722455				0.590753				0.568723				0.353123				0.506864
				0.527213				0.420112				0.501431				0.706018				0.56822				0.381138
				0.463731				0.836192				0.496751				0.515217				0.5131				0.486154
				0.48217				0.550856				0.463956				0.618426				0.414765				0.70961
				0.446792				0.574193				0.494537				0.734628				0.640774				0.703425
				0.427405				0.583349				0.47754				0.655906				0.339218				0.374622
				0.560596				0.213408				0.462439				0.712794				0.43657				0.491948
				0.556593				0.564633				0.566363				0.570824				0.464059				0.684297
				0.527032				0.764763				0.538656				0.500233				0.557608				0.529457
				0.419476				0.400759				0.483892				0.589885				0.358004				0.596408
				0.395961				0.440903				0.670505				0.44466				0.407002				0.616788
				0.619172				0.50184				0.575016				-2.63112				0.614127				0.64233
				0.649257				0.643253				0.480407				0.293943				0.438829				0.649812
				0.536832				0.48111				0.400558				0.545248				0.503384				0.546636
				0.626455				0.729023				0.483836				0.652827				0.558293				0.43095
				0.498856				0.723262				0.483789				0.669682				0.588632				0.524968
				0.576128				0.503548				0.559155				0.742523				0.330601				0.543187
				0.559629				0.544825				0.597063				0.568727				0.551612				0.575042
				0.515941				0.49945				0.486472				0.745684				0.517997				0.742955
				0.530481				0.518013				0.545577				0.674168				0.502513				0.559748
				0.388428				0.712967				0.695344				0.54635				0.505897				0.679343
				0.518407				0.628025				0.439778				0.654938				0.535534				0.543511
				0.502726				0.441166				0.625944				0.69477				0.702391				0.566088
				0.379077				0.563943				0.535012				0.512358				0.420988				0.572641
				0.491728				0.575659				0.573748				0.674684				0.491953				0.602535
				0.490659				0.644633				0.449736				0.56979				0.441083				0.551153
				0.565939				0.702574				0.470301				0.508538				0.596029				0.481363
				0.475032				0.447636				0.451362				0.653887				0.504041				0.420541
				0.470276				0.544466				0.548045				0.554244				0.605719				0.473052
				0.355909				0.699459				0.420816				0.451302				0.647914				0.445683
				0.50395				0.660629				0.546526				0.691741				0.580819				0.576604
				0.508117				-0.762235				0.481414				0.761615				0.749548				0.603685
				0.611531				0.757632				0.45927				0.515946				0.473588				0.673442
				0.564223				0.469164				0.605555				0.609534				0.559384				0.684957
				0.419124				0.545277				0.556277				0.665696				0.43517				0.644684
				0.532973				0.345705				0.506563				0.713795				0.391996				0.713367
				0.469053				0.582232				0.553791				0.768843				0.643013				0.573561
				0.463161				0.683373				0.466674				0.793608				0.671673				0.500897
				0.566983				0.584848				0.522636				0.483472				0.457126				0.597606
				0.645265				0.554623				0.565345				0.492086				0.670734				0.477078
				0.554476				0.223087				0.479946				0.443797				0.558286				0.370529
				0.678051				0.187662				0.461791				0.541979				0.469127				0.602256
				0.623495				0.31903				0.562879				0.369849				0.464321				0.579118
				0.364276				0.476745				0.558147				0.383869				0.606182				0.395885
				0.402896				0.37752				0.578386				0.433762				0.524806				0.325713
				0.630578				0.549606				0.579641				0.493724				0.59905				0.374892
				0.544076				0.454167				0.525869				0.377555				0.395487				0.34963
				0.546222				0.328793				0.509948				0.302013				0.534158				0.423128
				0.539139				0.281463				0.314734				0.344184				0.505954				0.58666
				0.50519				0.247406				0.505079				0.508311				0.482966				0.39795
				0.559224				0.307809				0.538839				0.484319				0.512141				0.362942
				0.528784				0.264307				0.50646				0.562021				0.349311				0.333592
				0.525499				0.303201				0.37646				0.393958				0.457171				0.398156
				0.447194				0.394367				0.559057				0.426439				0.743591				0.466822
				0.600634				0.365353				0.634994				0.596945				0.495721				0.420986
				0.513268				0.340943				0.480318				0.391025				0.533081				0.369216
				0.572408				0.238718				0.626467				0.26497				0.487926				0.418612
				0.409379				0.403881				0.461739				0.335052				0.441027				0.502208
				0.58305				0.319565				0.599287				0.43384				0.485156				0.586715
				0.500842				0.246821				0.504341				0.515924				0.537237				0.574911
				0.616968				0.51453				0.473934				0.4282				0.473957				0.349364
				0.430521				0.351797				0.652236				0.528958				0.575459				0.379703
				0.559073				0.389551				0.642808				0.451119				0.523224				0.6093
				0.437376				0.262774				0.502602				0.314092				0.582517				0.255301
				0.38476				0.345223				0.468378				0.317069				0.518292				0.243047
				0.489088				0.475052				0.359627				0.470115				0.479217				0.594709
				0.555759				0.296477				0.374761				0.338649				0.324164				0.310721
				0.51344				0.25221				0.537908				0.356138				0.43959				0.279942
				0.565814				0.277934				0.344417				0.410716				0.565485				0.578902
				0.571428				0.336794				0.375892				0.34562				0.347874				0.445225
				0.538532				0.475406				0.548995				0.35777				0.52453				0.382925
				0.541801				0.497663				0.519744				0.288526				0.513182				0.381115
				0.628875				0.563639				0.643614				0.394958				0.617667				0.258725
				0.505873				0.283225				0.449123				0.273487				0.524107				0.528902
				0.659861				0.567314				0.37198				0.41014				0.462855				0.491034
				0.542251				0.579943				0.626748				0.538963				0.450656				0.433472
				0.513519				0.196975				0.553588				0.312575				0.486648				0.558329
				0.490012				0.415697				0.471347				0.228477				0.567803				0.388299
				0.494696				0.440098				0.519544				0.532777				0.652586				0.374978
				0.41074				0.366394				0.470679				0.291224				0.691539				0.412688
				0.610187				0.516857				0.361716				0.345083				0.359887				0.389384
				0.586907				0.499482				0.525464				0.452216				0.574661				0.545079
				0.555825				0.492623				0.456039				0.561002				0.40865				0.362522
				0.545814				0.498502				0.519551				0.455414				0.555718				0.521485
				0.458644				0.24226				0.515074				0.504961				0.536321				0.474488
				0.566968				0.330427				0.555945				0.444036				0.396469				0.352969
				0.531201				0.507745				0.428944				0.531157				0.476212				0.366977
				0.547106				0.286685				0.34019				0.323687				0.370669				0.324507
				0.580876				0.30799				0.494255				0.355847				0.533576				0.326533
				0.436825				0.505685				0.483697				0.390493				0.524289				0.51628
				0.403719				0.521231				0.608721				0.470447				0.464827				0.487151
				0.383795				0.382951				0.609399				0.327989				0.267465				0.413911
				0.62368				0.500125				0.529053				0.416673				0.41558				0.500813
				0.61991				0.212034				0.375703				0.560041				0.683262				0.449076
				0.463571				0.473567				0.46573				0.423415				0.664447				0.423927
				0.396599				0.512554				0.578897				0.539878				0.51331				0.443093
				0.409476				0.488734				0.638906				0.312756				0.524324				0.348041
				0.526831				0.485052				0.374876				0.341895				0.434668				0.384574
				0.462239				0.377493				0.361145				0.358525				0.54579				0.541823
				0.517673				0.273101				0.606511				0.461931				0.484171				0.470498
				0.587787				0.271966				0.358298				0.419973				0.445801				0.512007
				0.521408				0.400288				0.522082				0.638183				0.467706				0.458841
				0.558996				1.95965				0.549258				0.364148				0.43438				0.343756
				0.451191				0.291502				0.401738				0.28992				0.587996				0.429793
				0.425139				0.419757				0.474382				0.256337				0.583812				0.379023
				0.540656				0.208114				0.433694				0.431084				0.377697				0.519896
				0.468279				0.327433				0.548012				0.322239				0.61237				0.589102
				0.501454				0.462689				0.483456				0.401955				0.373376				0.496838
				0.375516				3.281				0.694862				0.351132				0.427121				0.323538
				0.668407				0.367208				0.42503				0.381879				0.321597				0.325628
				0.593495				0.51848				0.566765				0.29467				0.563406				0.449586
				0.624113				0.60967				0.399374				0.483033				0.652375				0.442671
				0.463331				0.545769				0.538161				0.511673				0.45857				0.644175
				0.263391				0.301134				0.411553				0.429742				0.541155				0.399208
				0.447252				0.389075				0.367465				0.3233				0.437883				0.362724
				0.366476				0.367457				0.478801				0.560499				0.477862				0.353506
				0.451761				0.37805				0.426666				0.355162				0.630975				0.493841
				0.423369				0.344559				0.381651				0.350831				0.423147				0.394294
				0.488207				0.286964				0.354255				0.466486				0.469806				0.351352
				0.51678				0.509006				0.44589				0.537084				0.299527				0.413267
				0.414047				0.522384				0.567795				0.292739				0.541788				0.524805
				0.49654				0.553043				0.467668				0.303146				0.340209				0.419886
				0.481219				0.317221				0.588428				0.294276				0.47643				0.55255
				0.445546				0.476685				0.467169				0.323261				0.417941				0.42049
				0.376105				0.237657				0.417232				0.525119				0.455273				0.387741
				0.373598				2.83062				0.595754				0.512574				0.576302				0.527047
				0.547095				0.428315				0.588898				0.631041				0.484258				0.310395
				0.566263				0.198465				0.627693				0.355027				0.573628				0.648766
				0.512274				0.414575				0.587747				0.249797				0.506164				0.508562
				0.45798				0.304651				0.465441				0.398371				0.358726				0.42555
				0.560093				0.555316				0.494977				0.319291				0.441073				0.548065
				0.520149				0.226146				0.547086				0.245628				0.418503				0.266596
				0.507587				0.301052				0.535654				0.477153				0.356675				0.336741
				0.438569				0.172051				0.482424				0.421102				0.661668				0.470629
				0.474265				0.561922				0.568373				0.564258				0.534426				0.475609
				0.51566				0.661314				0.564994				0.46867				0.229975				0.562695
				0.538811				0.480272				0.452466				0.418781				0.684965				0.413039
				0.583225				0.73594				0.425749				0.511234				0.446994				0.482534
				0.655467				0.30471				0.480322				0.387294				0.445464				0.480675
				0.556511				0.211432				0.582977				0.383452				0.400321				0.390037
				0.610959				0.298128				0.553085				0.426236				0.465184				0.592936
				0.496554				0.30813				0.599983				0.642502				0.544947				0.343152
				0.572902				0.475979				0.421877				0.399319				0.456784				0.366216
				0.473011				0.365723				0.306629				0.403984				0.579252				0.350345
				0.519816				0.43344				0.698216				0.4759				0.535213				0.482064
				0.676633				0.569632				0.522108				0.431234				0.664742				0.226425
				0.403012				0.435954				0.501009				0.459581				0.504083				0.235286
				0.528169				0.383599				0.615557				0.36963				0.54327				0.440183
				0.394545				0.541912				0.460032				0.363598				0.578638				0.328458
				0.638196				0.356484				0.683913				0.455851				0.548316				0.393899
				0.470213				0.607044				0.539228				0.27785				0.436406				0.491067
				0.779362				0.259565				0.535691				0.310699				0.589342				0.53061
				0.499651				0.322063				0.579626				0.522874				0.487679				0.495065
				0.566345				0.504222				0.53058				0.470709				0.348902				0.352137
				0.555997				0.300327				0.485436				0.304164				0.489731				0.379379
				0.468247				0.272626				0.391591				0.536738				0.451231				0.33734
				0.614539				0.600015				0.408093				0.450758				0.419257				0.544283
				0.491427				0.551485				0.481935				0.525333				0.553604				0.508207
				0.536565				0.179974				0.570111				0.454467				0.322645				0.49771
				0.588551				0.486128				0.569767				0.218519				0.449602				0.464278
				0.555754				0.391137				0.502362				0.3719				0.583035				0.460594
				0.605535				0.380709				0.390727				0.396606				0.354374				0.537965
				0.521494				0.365078				0.391921				0.293737				0.519389				0.326479
				0.486665				0.512595				0.504109				0.453357				0.469589				0.478762
				0.586941				0.403015				0.411225				0.446076				0.550629				0.41104
				0.35516				0.47636				0.449969				0.343402				0.360699				0.488923
				0.473219				0.539169				0.568377				0.414938				0.747027				0.485007
				0.607515				0.473544				0.456038				0.374604				0.469348				0.533338
				0.510086				0.184633				0.669376				0.43254				0.497825				0.494454
				0.497601				0.525548				0.461703				0.349752				0.320649				0.541463
				0.461693				0.576676				0.561799				0.501523				0.425155				0.364234
				0.512027				0.258731				0.412489				0.3309				0.561233				0.497551
				0.455636				0.45608				0.492334				0.358557				0.449554				0.518171
				0.522378				0.201594				0.553846				0.250691				0.525651				0.379788
				0.627053				0.468193				0.559503				0.420353				0.398065				0.579209
				0.516896				0.328332				0.629393				0.540437				0.621343				0.304818
				0.447473				1.21181				0.594922				0.204755				0.416295				0.498458
				0.561414				0.318676				0.385433				0.441191				0.581047				0.421332
				0.493958				0.446285				0.575297				0.495326				0.4225				0.474813
				0.641295				0.570726				0.3471				0.472278				0.330638				0.44439
				0.544648				0.342242				0.590291				0.473205				0.50236				0.378573
				0.380081				0.480301				0.364201				0.37587				0.433057				0.467286
				0.501446				0.416209				0.523192				0.303548				0.53777				0.362397
				0.394522				0.424644				0.543394				0.398865				0.690135				0.274706
				0.696827				0.40315				0.476104				0.337095				-0.509683				0.325184
				0.4428				0.496869				0.580175				0.439046				0.524352				0.584218
				0.578489				0.29833				0.445597				0.542983				0.535709				0.374899
				0.64389				0.22898				0.604806				0.356104				0.503874				0.498296
				0.456958				0.320432				0.504119				0.466334				0.606065				0.435011
				0.591453				0.547074				0.554404				0.416291				0.45121				0.297819
				0.502111				0.253482				0.515146				0.279515				0.468814				0.463794
				0.642383				0.509517				0.573785				0.589547				0.579731				0.352036
				0.554296				0.406552				0.415153				0.390535				0.608115				0.460491
				0.356217				0.503382				0.406743				0.235671				0.556465				0.554096
				0.487836				0.165901				0.644542				0.276891				0.616727				0.475323
				0.50381				0.20262				0.544346				0.432785				0.51948				0.430484
				0.509303				0.313903				0.472507				0.393993				0.58065				0.443526
				0.447251				0.473414				0.510559				0.443342				0.508625				0.624605
				0.537676				0.498661				0.406049				0.253622				0.401056				0.38038
				0.640038				0.498941				0.400503				0.371587				0.472882				0.442217
				0.507093				0.431473				0.366946				0.506356				0.571438				0.278066
				0.400291				0.283229				0.473315				0.457555				0.431813				0.233521
				0.484418				0.522477				0.546235				0.488689				0.416764				0.398224
				0.322074				0.623529				0.458506				0.377734				0.394763				0.489112
				0.640916				0.320529				0.417523				0.557533				0.434174				0.380366
				0.476287				0.488407				0.53312				0.241637				0.3854				0.634014
				0.462702				0.253875				0.639705				0.319238				0.449546				0.355262
				0.380527				0.367712				0.403349				0.327577				0.482135				0.345441
				0.373549				0.312178				0.527531				0.586572				0.616482				0.466057
				0.476261				0.574746				0.441424				0.364034				0.498805				0.458171
				0.518935				0.477651				0.4324				0.475309				0.492036				0.411134
				0.477903				0.508456				0.541926				0.373999				0.516555				0.547385
				0.537557				0.367697				0.520925				0.457047				0.440251				0.328031
				0.588437				0.433428				0.467906				0.297545				0.443667				0.426523
				0.58236				0.414081				0.496063				0.304381				0.345778				0.412527
				0.481268				0.389853				0.257865				0.248999				0.545743				0.414965
				0.604922				0.537775				0.538372				0.396536				0.316947				0.428833
				0.396519				0.351374				0.391743				0.2442				0.382123				0.365974
				0.483664				0.549882				0.503946				0.550334				0.561855				0.611206
				0.446036				0.549343				0.450479				0.226751				0.491617				0.491355
				0.356196				0.367173				0.552082				0.514126				0.481776				0.306273
				0.447378				0.446834				0.291263				0.331721				0.497211				0.480417
				0.593778				0.486719				0.459126				0.225639				0.510955				0.359251
				0.454588				0.209141				0.541945				0.239305				0.469647				0.484486
				0.443718				0.542895				0.468572				0.514648				0.377164				0.60325
				0.472789				0.369196				0.416772				0.357966				0.440296				0.543087
				0.463931				0.396651				0.426217				0.423666				0.585289				0.523554
				0.551529				0.538451				0.349331				0.361318				0.453073				0.438744
				0.416786				0.255219				0.580218				0.282174				0.346383				0.369288
				0.540637				0.39272				0.548372				0.253795				0.444688				0.203936
				0.56926				0.347093				0.46684				0.316482				0.565636				0.390413
				0.495161				1.60244				0.478151				0.396866				0.493054				0.459405
				0.559566				0.691157				0.441986				0.35464				0.564587				0.524585
				0.428073				0.313397				0.443171				0.529307				0.464087				0.466876
				0.512197				0.389891				0.456139				0.233159				0.294307				0.291041
				0.659049				0.465605				0.429389				0.391396				0.352101				0.289164
				0.479376				0.421509				0.436247				0.429764				0.506878				0.409854
				0.585646				0.356665				0.382539				0.373586				0.453365				0.494852
				0.424206				0.415133				0.413863				0.207808				0.528178				0.527286
				0.542649				0.454989				0.375898				3.85843				0.650282				0.389651
				0.447901				0.495748				0.627174				0.670543				0.379266				0.398547
				0.463133				0.287964				0.610384				0.293247				0.511796				0.479678
				0.539319				0.453837				0.454003				0.571002				0.432638				0.383916
				0.595705				0.595736				0.514485				0.464874				0.44186				0.467328
				0.396974				0.444943				0.428886				0.426119				0.454174				0.475155
				0.583742				0.393179				0.403438				0.270418				0.614646				0.414313
				0.28229				0.522641				0.586108				0.232891				0.509059				0.530951
				0.55754				0.313228				0.401024				0.609813				0.393562				0.552702
				0.51804				0.880323				0.520594				0.276016				0.641577				0.352666
				0.477957				0.472876				0.476273				0.473387				0.557843				0.417871
				0.445183				0.480636				0.618276				0.380073				0.455327				0.379154
				0.454483				0.355401				0.411792				0.466575				0.367557				0.504295
				0.490871				0.413314				0.280343				0.262133				0.538299				0.771901
				0.52289				0.38837				0.537276				0.492701				0.462938				0.452272
				0.500251				0.549587				0.477286				0.385237				0.547668				0.295814
				0.448892				0.376079				0.3189				0.392153				0.502051				0.28547
				0.418015				0.331024				0.498519				0.47962				0.68322				0.428454
				0.519969				0.41293				0.3322				0.486061				0.459369				0.454114
				0.420042				0.3966				0.41705				0.535035				0.447341				0.383087
				0.503275				0.480227				0.597356				0.363009				0.58454				0.429284
				0.547203				0.385893				0.375797				0.257645				0.500277				0.522015
				0.530306				0.467613				0.345556				0.489585				0.502429				0.411209
				0.545203				0.243804				0.557626				0.399481				0.650975				0.497842
				0.529852				0.460642				0.543716				0.623385				0.438485				0.3825
				0.58406				0.277444				0.544053				0.60797				0.410659				0.571401
				0.476983				0.450874				0.537889				0.450448				0.502524				0.444619
				0.323326				0.298491				0.381515				0.196305				0.64922				0.521345
				0.490213				0.594144				0.49296				0.490849				0.484211				0.31529
				0.511203				0.236407				0.487657				0.363303				0.563653				0.822732
				0.419986				0.221128				0.356462				0.342528				0.706145				0.502013
				0.565163				0.394619				0.520862				0.476865				0.525813				0.40057
				0.501694				0.27434				0.428865				0.412115				0.474119				0.330219
				0.434538				0.399181				0.360455				0.395703				0.530016				0.368997
				0.481081				0.388011				0.416825				0.435				0.521748				0.55316
				0.601731				0.493593				0.587805				0.51293				0.635119				0.510593
				0.446167				0.355402				0.508833				0.443123				0.526103				0.446735
				0.525527				0.361783				0.55258				0.445032				0.540103				0.516794
				0.514392				0.219297				0.554425				0.27014				0.640403				0.546399
				0.628267				0.585941				0.567596				0.457313				0.361877				0.59889
				0.592661				0.493046				0.497118				0.316909				0.611422				0.239975
				0.565384				0.337001				0.698605				0.31925				0.574395				0.382808
				0.411393				0.519814				0.460957				0.469636				0.589985				0.48638
				0.373186				0.314084				0.566141				0.240332				0.58336				0.521174
				0.513202				0.474038				0.401669				0.494663				0.44887				0.521392
				0.54417				0.376987				0.499562				0.513289				0.496339				0.455567
				0.440162				0.556211				0.494616				0.500707				0.617454				0.442765
				0.58808				0.475337				0.558321				0.42805				0.527256				0.381084
				0.472853				0.335057				0.515724				0.262008				0.497294				0.591347
				0.436915				0.319844				0.334656				0.435371				0.363046				0.329469
				0.50671				0.387729				0.367411				0.337511				0.488825				0.354913
				0.384069				0.280229				0.57138				0.326056				0.338379				0.377689
				0.479161				0.322384				0.360194				0.42803				0.531563				0.398835
				0.420665				0.429821				0.541308				0.280113				0.51875				0.57294
				0.557051				0.359329				0.625595				0.459456				0.362976				0.563863
				0.46813				0.286105				0.499606				0.399516				0.48795				0.441322
				0.450437				-2.22816				0.50107				0.413752				0.435848				0.462696
				0.389741				0.564201				0.614324				0.248424				0.548609				0.403387
				0.315756				0.434765				0.529382				0.439078				0.504119				0.365524
				0.473848				3.635				0.372056				0.57175				0.453389				0.332948
				0.472299				0.457577				0.474779				0.500711				0.424843				0.554756
				0.572777				0.456692				0.523197				0.543674				0.582026				0.388709
				0.493764				0.516602				0.403587				0.449904				0.453407				0.435605
				0.407984				0.186093				0.449898				0.496289				0.544366				0.43688
				0.475421				0.257314				0.569087				0.334048				0.473011				0.560843
				0.481002				0.285305				0.433518				0.394618				0.482428				0.52371
				0.317531				0.264295				0.534334				0.322331				0.515322				0.314481
				0.512729				0.304941				0.562864				0.206095				0.511271				0.299598
				0.480739				0.451223				0.59232				0.336953				0.546416				0.438094
				0.315138				0.369009				0.682126				0.302953				0.530111				0.488857
				0.300872				0.567621				0.483113				0.356674				0.406251				0.425313
				0.340539				1.81757				0.384255				0.436921				0.643807				0.489937
				0.322198				0.437921				0.458426				0.438791				0.508589				0.455985
				0.382306				0.494562				0.416224				0.692602				0.48588				0.356656
				0.505935				0.353355				0.47999				0.294474				0.552448				0.536762
				0.456465				0.363774				0.397941				0.276673				0.55006				0.524527
				0.468035				0.409134				0.49476				0.419257				0.552361				0.295449
				0.599525				0.475752				0.459718				0.447962				0.512125				0.56568
				0.639077				0.532681				0.520436				0.457738				0.441911				0.358818
				0.423951				0.490569				0.498452				0.477634				0.406086				0.466116
				0.49987				0.424082				0.362436				0.485085				0.499637				0.348535
				0.330845				0.540958				0.592027				0.286111				0.707475				0.618648
				0.55152				0.413362				0.431869				0.338212				0.659104				0.432407
				0.343372				0.582942				0.570989				0.394276				0.431951				0.408622
				0.31962				0.243457				0.374441				0.443267				0.306				0.607975
				0.490464				0.225891				0.398148				0.342279				0.466132				0.362716
				0.666815				0.554664				0.425008				0.355628				0.470179				0.366581
				0.512169				0.369191				0.503947				0.309799				0.471016				0.28079
				0.407857				0.422031				0.402529				0.524906				0.434809				0.448467
				0.557238				0.449245				0.590142				0.561038				0.439073				0.533975
				0.519906				0.343339				0.379886				0.487506				0.657862				0.320472
				0.337625				0.499871				0.417643				0.415434				0.555861				0.434802
				0.410269				0.493724				0.516168				0.303241				0.519281				0.688053
				0.471768				0.54746				0.490769				0.296654				0.393672				0.576799
				0.403677				0.355827				0.508628				0.283817				0.563231				0.281979
				0.479002				0.207421				0.516396				0.376812				0.567757				0.520637
				0.670975				0.348229				0.489916				0.319393				0.474779				0.505527
				0.446787				0.476078				0.47873				0.498686				0.362171				0.385543
				0.520792				0.47373				0.500606				0.423341				0.561596				0.313962
				0.428243				0.408541				0.498162				0.283401				0.420721				0.491689
				0.503915				0.498608				0.615413				0.30941				0.511206				0.525525
				0.408324				0.278886				0.53159				0.410074				0.685227				0.558742
				0.464869				0.302242				0.491995				0.421845				0.579139				0.470309
				0.421139				0.488223				0.545913				0.487641				0.740093				0.34435
				0.460591				0.288895				0.451554				0.300125				0.48168				0.44556
				0.534403				0.533798				0.451581				0.432768				0.545878				0.334317
				0.452146				0.500423				0.528374				0.40753				0.542911				0.310284
				0.506422				0.437883				0.541017				0.245857				0.4305				0.405883
				0.54826				0.693692				0.585855				0.450269				0.510349				0.527171
				0.511123				0.309281				0.52225				0.273253				0.661608				0.448972
				0.514828				0.387508				0.648788				0.586855				0.502739				0.400698
				0.601642				0.512053				0.530472				0.322698				0.463985				0.332456
				0.446927				0.57693				0.228419				0.202961				0.426085				0.363469
				0.516313				0.571222				0.43077				0.373659				0.516469				0.509132
				0.574146				0.518822				0.455215				0.456037				0.598914				0.475863
				0.491273				0.458117				0.453669				0.404869				0.578483				0.334424
				0.498357				0.343953				0.402038				0.415606				0.461775				0.411449
				0.454115				0.514994				0.495566				0.401888				0.589377				0.406928
				0.569057				0.256392				0.41991				0.470049				0.480338				0.330797
				0.423971				1.27109				0.485251				0.507257				0.605464				0.41324
				0.55608				0.52695				0.421681				0.453232				0.61309				0.423938
				0.482678				0.281656				0.431489				0.447709				0.576247				0.323739
				0.542485				0.481811				0.458511				0.44817				0.687139				0.440904
				0.62436				0.524957				0.587424				0.324069				0.399029				0.516115
				0.425194				0.317653				0.511899				0.472175				0.384699				0.464189
				0.651204				0.419115				0.539622				0.611638				0.247232				0.447039
				0.356568				0.269338				0.387805				0.464376				0.550796				0.437862
				0.504874				0.492101				0.449435				0.350482				0.520607				0.355371
				0.438026				0.262113				0.438107				0.332513				0.469225				0.469078
				0.466386				0.598304				0.63373				0.338817				0.535189				0.448123
				0.424533				0.282973				0.609874				0.305687				0.582221				0.512977
				0.46226				0.450639				0.550842				0.376212				0.462265				0.358959
				0.582438				0.295211				0.417606				0.24195				0.577383				0.560425
				0.450291				0.370063				0.413952				0.688046				0.731108				0.380948
				0.489534				0.669776				0.366463				0.35827				0.487527				0.475551
				0.522754				0.373347				0.479024				0.445622				0.494817				0.356067
				0.596169				0.57722				0.528805				0.395767				0.435816				0.426984
				0.552604				0.445956				0.573517				0.271933				0.536221				0.397383
				0.696363				0.235646				0.476146				0.334766				0.554594				0.305366
				0.438846				0.516127				0.525998				0.33898				0.32899				0.456654
				0.465297				0.225359				0.497412				0.261568				0.437212				0.344289
				0.586123				0.451343				0.384719				0.278861				0.449262				0.68325
				0.373934				0.331704				0.705737				0.525839				0.34141				0.349723
				0.466079				0.444216				0.696778				0.226267				0.386404				0.513722
				0.458856				0.378321				0.366768				0.334279				0.563447				0.270767
				0.483464				0.255966				0.559355				0.471152				0.529013				0.416374
				0.601762				0.290228				0.521429				0.342133				0.604249				0.407406
				0.488032				0.477347				0.463676				0.540201				0.409641				0.319173
				0.604323				0.27721				0.314106				0.586013				0.481831				0.504358
				0.582468				0.501891				0.566443				0.632278				0.523162				0.475863
				0.456772				0.465518				0.559124				0.246607				0.453136				0.494951
				0.658235				0.237403				0.56983				0.280779				0.483293				0.347721
				0.551876				0.312043				0.489178				0.302973				0.389511				0.503409
				0.486092				0.412891				0.469609				0.43719				0.512854				0.491268
				0.693435				0.329577				0.580396				0.55544				0.414179				0.44466
				0.497355				0.357484				0.481425				0.63789				0.311495				0.328247
				0.420392				0.256893				0.625106				0.233008				0.513991				0.539045
				0.480439				0.358718				0.584834				0.617939				0.512751				0.354486
				0.51509				0.383836				0.544785				0.406158				0.573931				0.405517
				0.538377				0.244089				0.499174				0.509168				0.490989				0.386756
				0.432581				0.401122				0.688112				0.378952				0.492334				0.504004
				0.613321				0.341637				0.487222				0.623413				0.482198				0.350727
				0.417085				0.285822				0.537923				0.217034				0.485346				0.442613
				0.566931				0.357186				0.758956				0.518624				0.611924				0.508546
				0.341631				0.225314				0.684961				0.531549				0.555716				0.507814
				0.409657				0.378748				0.512429				0.587583				0.312216				0.433548
				0.619611				0.427756				0.442126				0.417864				0.4523				0.2554
				0.465935				0.481855				0.59251				0.53626				0.577503				0.445564
				0.519905				0.471578				0.325878				0.287207				0.528677				0.501263
				0.53355				0.333205				0.585833				0.372157				0.540715				0.354419
				0.383746				0.363594				0.546807				0.348694				0.605139				0.498026
				0.413841				0.275073				0.405366				0.531651				0.562884				0.482017
				0.38946				0.559944				0.445732				0.392044				0.323565				0.636169
				0.598958				0.253456				0.425678				0.424878				0.375792				0.409672
				0.505677				0.412317				0.458095				0.33313				0.472302				0.53203
				0.522226				0.636069				0.276902				0.546052				0.344075				0.526628
				0.482405				0.288021				0.564428				0.408774				0.494249				0.507506
				0.506509				0.502385				0.510637				0.466508				0.345464				0.463005
				0.569071				0.472289				0.616727				0.337572				0.519558				0.399248
				0.646451				0.213732				0.481367				0.41651				0.489508				0.477547
				0.391494				0.470514				0.415789				0.410401				0.479458				0.559608
				0.496898				0.425114				0.352875				0.379406				0.452727				0.470066
				0.531293				0.474531				0.433245				0.560266				0.522297				0.47264
				0.465155				0.299581				0.271426				0.221473				0.563189				0.610064
				0.397929				0.203773				0.431066				0.39568				0.413341				0.556971
				0.53785				0.316904				0.503859				0.540241				0.652829				0.343998
				0.370436				0.237849				0.529163				0.227791				0.328863				0.331654
				0.386545				0.42708				0.487644				0.463077				0.452412				0.262789
				0.56863				0.308567				0.552049				0.339596				0.589098				0.57451
				0.557892				0.620326				0.572653				0.438797				0.665745				0.456442
				0.432334				0.367724				0.526563				0.537483				0.58496				0.371714
				0.518908				0.356183				0.654419				0.496687				0.553111				0.657417
				0.466455				0.185682				0.512653				0.559948				0.414208				0.563691
				0.442204				0.294497				0.572299				0.24912				0.426411				0.391322
				0.293825				0.310546				0.466756				0.40899				0.639586				0.309171
				0.53981				0.397424				0.532214				0.343273				0.570795				0.426021
				0.441367				0.206048				0.358109				0.324256				0.516348				0.538952
				0.519303				0.185699				0.553099				0.442562				0.538761				0.385564
				0.383759				0.366266				0.379633				0.49228				0.53761				0.362789
				0.612921				0.384255				0.57295				0.583647				0.49637				0.430224
				0.43517				0.321445				0.626926				0.54529				0.56967				0.518596
				0.447483				0.167117				0.477279				0.476793				0.609774				0.332415
				0.57677				0.464489				0.418953				0.287925				0.536538				0.631264
				0.602129				0.323978				0.404152				0.280203				0.616311				0.568291
				0.584927				0.532856				0.483249				0.47273				0.373915				0.338753
				0.428763				0.341566				0.631029				0.444514				0.423403				0.510553
				0.541538				0.371093				0.456136				0.245857				0.66576				0.256327
				0.551817				0.577343				0.716933				0.575454				0.475555				0.542445
				0.543648				0.352705				0.490367				0.329252				0.64669				0.328286
				0.430796				0.312018				0.488157				0.406303				0.551559				0.564389
				0.407173				0.23931				0.570112				0.37741				0.42725				0.239153
				0.377603				0.304422				0.521465				0.427052				0.396523				0.547147
				0.357499				0.336854				0.324548				0.499068				0.421544				0.526923
				0.609742				0.413348				0.48495				0.534149				0.47978				0.51138
				0.507468				0.510509				0.526161				0.432332				0.61691				0.367076
				0.446062				0.306802				0.546326				0.705331				0.484956				0.362459
				0.567939				0.441745				0.382816				0.390868				0.502207				0.328715
				0.595308				0.446758				0.5042				0.400518				0.409878				0.411413
				0.507937				0.302667				0.635233				0.431407				0.668721				0.352007
				0.507146				0.465535				0.498422				0.435578				0.671763				0.469298
				0.620318				0.235103				0.520313				0.410825				0.431884				0.452674
				0.644911				0.475136				0.487596				0.252003				0.60792				0.365657
				0.497496				0.541432				0.58983				0.562661				0.596767				0.320159
				0.574136				0.434869				0.565401				0.495936				0.387092				0.444032
				0.349196				0.463537				0.441251				0.404775				0.537045				0.454534
				0.597033				0.201059				0.522356				0.270297				0.426583				0.494572
				0.387355				0.297759				0.444733				0.49622				0.489708				0.542157
				0.456115				0.400783				0.574764				0.383983				0.511094				0.383234
				0.471008				-0.0503287				0.43683				0.438639				0.328149				0.361011
				0.477186				0.299247				0.470309				0.363764				0.409513				0.40732
				0.462883				0.530178				0.545647				0.228587				0.586188				0.419249
				0.451454				0.353423				0.394771				0.44622				0.485703				0.648988
				0.533297				0.340657				0.455639				0.547835				0.328411				0.40649
				0.449381				0.532386				0.51049				0.298534				0.573029				0.429544
				0.461302				0.30842				0.552158				0.374474				0.633914				0.551836
				0.471523				0.346619				0.622947				0.448458				0.505546				0.510798
				0.50297				0.252301				0.489397				0.385751				0.490745				0.366097
				0.4952				0.438273				0.521654				0.250738				0.435715				0.307825
				0.563947				0.303131				0.545307				0.629627				0.503249				0.511537
				0.242365				-0.638875				0.33491				0.360946				0.528645				0.411913
				0.361728				0.334574				0.51189				0.388671				0.419822				0.366593
				0.431878				0.782789				0.451865				0.488249				0.387548				0.443946
				0.64154				0.526929				0.545576				0.49374				0.356793				0.441244
				0.339575				0.259143				0.552537				0.424385				0.454225				0.375796
				0.439557				0.516036				0.456681				0.369819				0.577154				0.44674
				0.625689				0.531834				0.474751				0.502389				0.453203				0.436039
				0.430054				0.354154				0.569408				0.377045				0.524128				0.393639
				0.438416				0.548834				0.319865				0.333393				0.512157				0.436408
				0.413647				0.412175				0.435832				0.427272				0.640261				0.353053
				0.653384				0.258464				0.331774				0.633954				0.613525				0.336696
				0.433278				0.555223				0.403131				0.313984				0.470384				0.408287
				0.665369				0.390077				0.742586				0.472463				0.461111				0.381198
				0.477257				0.372918				0.464067				0.638506				0.390992				0.578972
				0.624401				0.469449				0.379874				0.358878				0.533962				0.510942
				0.520244				0.419178				0.51802				0.557933				0.363641				0.330456
				0.451878				0.466901				0.462686				0.342367				0.331102				0.508172
				0.499117				0.305576				0.651747				0.475544				0.498342				0.485794
				0.550341				0.332582				0.516665				0.603148				0.684839				0.425849
				0.509417				0.537627				0.701307				0.345103				0.453198				0.575917
				0.457077				0.297694				0.432781				0.370421				0.554278				0.519037
				0.538861				0.289404				0.568504				0.444088				0.300671				0.242051
				0.604577				0.277545				0.409247				0.431277				0.646877				0.493136
				0.472787				0.579888				0.498569				0.293982				0.43178				0.618862
				0.536269				0.163808				0.503249				0.484783				0.4869				0.513846
				0.51783				0.449144				0.536044				0.381574				0.585235				0.29039
				0.553208				0.425807				0.505463				0.265372				0.359226				0.296575
				0.572595				0.416651				0.52246				0.344094				0.660782				0.625378
				0.439404				0.786592				0.537561				0.287206				0.56343				0.508052
				0.443407				0.435367				0.433637				0.429176				0.535941				0.315703
				0.472968				0.235237				0.461344				0.499767				0.442392				0.470543
				0.580524				0.599241				0.516108				0.410115				0.641996				0.403592
				0.604039				0.559097				0.329495				0.55534				0.592998				0.383212
				0.380828				0.49816				0.424984				3.63112				0.385873				0.35767
				0.350743				0.356747				0.519593				0.706057				0.561171				0.350188
				0.463168				0.51889				0.599442				0.454752				0.496616				0.453364
				0.373545				0.270977				0.516164				0.347173				0.441707				0.56905
				0.501144				0.276738				0.516211				0.330318				0.411368				0.475032
				0.423872				0.496452				0.440845				0.257477				0.669399				0.456813
				0.440371				0.455175				0.402937				0.431273				0.448388				0.424958
				0.484059				0.50055				0.513528				0.254316				0.482003				0.257045
				0.469519				0.481987				0.454423				0.325832				0.497487				0.440252
				0.611572				0.287033				0.304656				0.45365				0.494103				0.320657
				0.481593				0.371975				0.560222				0.345062				0.464466				0.456489
				0.497274				0.558834				0.374056				0.30523				0.297609				0.433912
				0.620923				0.436057				0.464988				0.487642				0.579012				0.427359
				0.508272				0.424341				0.426252				0.325316				0.508047				0.397465
				0.509341				0.355367				0.550264				0.43021				0.558917				0.448847
				0.434061				0.297426				0.529699				0.491462				0.403971				0.518637
				0.524968				0.552364				0.548638				0.346113				0.495959				0.579459
				0.529724				0.455534				0.451955				0.445756				0.394281				0.526948
				0.644091				0.300541				0.579184				0.548698				0.352086				0.554317
				0.49605				0.339371				0.453474				0.308259				0.419181				0.423396
				0.491883				1.76223				0.518586				0.238385				0.250452				0.396315
				0.388469				0.242368				0.54073				0.484054				0.526412				0.326558
				0.435777				0.530836				0.394445				0.390466				0.440616				0.315043
				0.580876				0.454723				0.443723				0.334304				0.56483				0.355316
				0.467027				0.654295				0.493437				0.286205				0.608004				0.286633
				0.530947				0.417768				0.446209				0.231157				0.356987				0.426439
				0.536839				0.316627				0.533326				0.206392				0.328327				0.499103
				0.433017				0.415152				0.477364				0.516528				0.542874				0.402394
